# Supplementary material for: Dynamic evolution of EZHIP, an inhibitor of the Polycomb Repressive Complex 2 in mammals
Source: bioRxiv. 2025 Dec 12:2025.12.12.693809. Preprint. [Version 1] doi: 10.64898/2025.12.12.693809 (PMC12713659; doi:10.64898/2025.12.12.693809)
Supplement: Supplement 1 [file media-1.zip]

Archive with 18 entries (17 files):
- Supplementary materials/
- __MACOSX/._Supplementary materials
- Supplementary materials/Supplemental_Tables_d5.xlsx
- __MACOSX/Supplementary materials/._Supplemental_Tables_d5.xlsx
- Supplementary materials/SupplementaryDataS3_TA_13Mammals.txt
- __MACOSX/Supplementary materials/._SupplementaryDataS3_TA_13Mammals.txt
- Supplementary materials/EZHIPEvolution_BiorxivSupplementaryFigures.pdf
- __MACOSX/Supplementary materials/._EZHIPEvolution_BiorxivSupplementaryFigures.pdf
- Supplementary materials/SupplementaryDataS5_AA_NoIncompleteORPseudo_DegappedMax.txt
- __MACOSX/Supplementary materials/._SupplementaryDataS5_AA_NoIncompleteORPseudo_DegappedMax.txt
- Supplementary materials/SupplementaryDataS6_TA1_EZHIP2_Edited.txt
- __MACOSX/Supplementary materials/._SupplementaryDataS6_TA1_EZHIP2_Edited.txt
- Supplementary materials/SupplementaryDataS1_AncestorAndSyntenic_AA_degappedMax.txt
- __MACOSX/Supplementary materials/._SupplementaryDataS1_AncestorAndSyntenic_AA_degappedMax.txt
- Supplementary materials/SupplementaryDataS2_MEMESeqs.txt
- __MACOSX/Supplementary materials/._SupplementaryDataS2_MEMESeqs.txt
- Supplementary materials/SupplementaryDataS4_TA1_AllAncestral_edited_norepeats.txt
- __MACOSX/Supplementary materials/._SupplementaryDataS4_TA1_AllAncestral_edited_norepeats.txt
