# Supplementary material for: Dynamic evolution of EZHIP, an inhibitor of the Polycomb Repressive Complex 2 in mammals
Source: bioRxiv. 2025 Dec 12:2025.12.12.693809. Preprint. [Version 1] doi: 10.64898/2025.12.12.693809 (PMC12713659; doi:10.64898/2025.12.12.693809)
Supplement: Supplement 1 [file media-1.zip › Supplementary materials/SupplementaryDataS3_TA_13Mammals.txt]

>EasternGraySquirrel_Hit1_cDNA
ATGGCCACTCAGGGACCTGAAGAGAAGAAGCAGAAGCACCAGCAAGGTGAGATACCCAGAGGGCAGAAAAATGACGCTGC
CCTAGCCCTTGGTCATGTCTGTGGGACGGTCTATCAAGATCCTGTTGCCTTGGTCTCCACAGCCCCAAGCAATGAGGCGC
TGTTTGGAGACGCTGGC---CAGAGCGGCACAGCAGGTTCCTCCACCTCTGCCGTCGTTTCCACTGCCTGT---------
------GAAGACCCTGTACTGCCCTTCATGGACATTGTGCCGGCAAAGCGGCGTGTTGACCTCCAGGGCAACCATGGCCC
CCAGGCAAGCCTTAGACGTGAGGACGCCGAGACCGAGACCGAGCAACCCCAGGTCCAGACCAAGAGCCCTGGGAACAACC
GTCGTAGGAAGCGGCCC---------AGCCGAGACCAGCCTGTAAAGCCTACAGAGCGCCACCTGCTTCCTGTGCCTCCG
CCGCCATCTTCTCCGAGGTCTCGGCCAGAAGCTTCTACGTGGAATCACGGAACTGGTCCAGGGCCTGCCCTTCCAGGCCG
TGCCCTCCGACGCCGCACCTCTCAGCCACGTCCTGATATTCACGGTCGT---GCCGCCCCATCAGGCCCTGTTCTTCGCA
GCAGTTCGTCCAGACCTGGCCCTGCTCTGCGACGCCGTGCTGCCACACCAGGCCCAGTTCTCCGCAGGGGTGCATCT---
---CGCACGACCTCAACCACAGGCCTTGGTCAGCGAAGTCGCCCCACCCAGCGAAGGTCGGCTGTTCTCAACCGCCACAC
TCTGCCTGAGCCAGCT---CGGAAATCTTCATCCTCTAGGGCATCCTTACAAAAGATTATCTTTAAGAGTAGCTCAAGTT
CTTCTGAACCTGAGCTTAGAAGCATGCCGTCCCAGTCTGTCTGGCATGCAGTCCGTATGCGTGCTTCCTCACCCTCACCC
CCTGGTAGGTTCTTTCCTTTATATAGGCAGTGTGGTGAGAGCTTTTCTTCCTCCTCCTCCTCTTCTTCCTCCTCCACCCC
TGGCTTAAGCCCCTCCTCCTCATCCTCTTCTCCTCCACGCTATGGTTTGGGCTCTATCTCTACTCCTAGCCCTTCCAGCC
TTAGGCGTGCCTTGCTGCCTGAGCTGAATATCCTGAGCTCAGCCCTTGAGGAGAACAGGGAGATGTAG------------
------------------------
>Hit1_AmBlackBear_cDNA
ATGGCCACTCCGTCGTCCGAGGAGAAGGCGCTGAAGCAACAGCAGGGTGAGATGCCCGCAGGGCCGAAGAACGAGGTCGC
CCCTGCCCCCGGCGACGCCCGTGGGGTCGGCAACCCCGATCCCGGTGCCTCGGTCCCCTCGATCTCGAGCAGCCTTTCTC
CGTCGGGTGGTGGCGCTCCGCACAGTGGCACAGCAGGTTCCTCTGCCTCTGCCCTGGCTGCCGTCGGCGCCATTGCGATC
AATGGCGAGGGCCCGGAGTTGCCCTCCACGGCCCGTGTGCAGGAGAGGGAGCGTGCTGACCTCCAGGGCGGCCACAGTCC
CCACGCCGAGCTGAGATGTGTGGTGCCCGGTGCGGGCCAAAGGGGGCCTCCGACCCTGACCACGAGCCCGGGGAAGGGCC
GTGGGAGGAAGCTGACCCACCACGAGGAAGCTGCCCAGGCTCAGAAGCCTCCAGGGCGGCGCCTGTTTCCCGTGACCTTG
CCGCCATCTTCTCCGGGGTCTCAGCCCCGGGTTTCTCCGTGGGGTCACGCATCCCAGCCAGGCCCTGCCAGGCCAGGCCC
TGCCCTCAATGGCCATGCTTCCGGGTTGGGCTCCGCTCTTCGCAGCCGTGCGTCAGCACCAGGCCCTGCT---CGTCGCC
GTGGTGCACCCGCACCAGGCCCTGGTCTTCGCCCTGGTGCTTTGGTG---GGCCCTGCCCTCCAGCGTCGCCATGCATCC
GCGAACGGCTGCCCGACTCCAGGCTTTGTCCTCCGGAGCCGCACCATCCAG---AGATCATCCCCTAGAAGCCGCGCCTC
TCTGCCTGTGCGTACTCTGAGTCCTCCTTCTTCCTCTGGGGTAGCCTTACGAAGGCTGGTCTGCCAGAGCAGCTCAAGCT
CTCCTAATCCTGAGGTCCCAAGCCTATGTGCCCAGCCCCGTTGGCATGCAGTCCGTATGCGTGCCTCCTCTCCCTCACCT
CCTGGTAGGCCCTTTCCTTTCCCTGAGCAGTGTGGTGAGAGCTCCTCCTCTTCCTCCTCTACCTCCTCCTCCGGGTCTTC
TTCGTCTTCCTCTTCCTCCAGCACCTCTTCCCCTAAGTTTAGCGGCTTGGGCTCCATCTCCACTCCTAGTCCTGCAAGTC
TGAGGCGTGCCTTGCTGCCAGAGCTTGATGCCCTGAGCCCTCTTTCTCCAGGAGAGGAGGCTGAAACAGGGAGCATGTCT
TCCTCCCCTACACCTCCAGTGGTG
>Hit1_Dog_cDNA
ATGGCCACCCCATTGTCCAAGGAGAAGGCGCAGAAGCAACAGCTGGGTGAGGTGCCCCCAGGGCCAAAGAATGAGGTCGC
CCTTGCTCCTGGCGATGCCTGCGGGGTCAGCAACCCCGATCCCGGTGCTTCGGTCCCCTCGGTCTCGAGCGACCTGTCTC
CATCAGGTGGTGGCGCCCTGCACAGCGGCACAGCAGGTTCCTCCGCCTCCGCCCTGGCTGCCGTGGGTGCTATTTCGATC
ACTGGCGAGGGCCCATGGCTGCCCTTTATGGGCTGTGTGCCAGAGAGGGAGCGAGCTAACCTCCAGGGTGGCCACAGTCC
CCGCGCCGAGCTGAAATGTGTGGTGCCTGAGGCAGGCCAAAGCGGGCCTCCGACCCAGGCCATTAGCCCAGGGAAGGGCC
ATGGGAGGGAGCTGACCAGCCACGAGGAGACTGCTCAAGCTCAGAAGCCTCCGCGGCGGCGCCTGTTTCCTGTGCCTGTG
CCACCATCTTCTCCGACGTCTCAGCCCCGGGCTTCTCTGTGCGGTCTCGCATCCCAGCCAGGCCCTGCCAGGCCAGGCCC
TGCAGTCAATAGTCATGCTTCCGGGTTGGGCCCTGCTCTTCGCAACCGTACATCTGCACCAGGCCCTGCTCATCGTCGCC
GTAGTGCATCCGCACCAGGCCCCGCTCTTCACTCCCGTGCATCTGCGCCAGGCCCTGCTCTCCAGCATCGCCATGTGCCT
GGGAACAGCTTCCCGACTCCAGGCTTTGTCCTGCGGAGCCGCACCATCCTG---AGGTCATCCCCTAGAAGCCACGCCTC
TCTACCTGTGTCTGCTCTGAGTCCTCCTTCTTCCTCTGGGTTAGCCTTACGAAGGCTAGTCTGCCAGAGTAGGTCAAGCT
CTCCTAATCCTGAGGCTCCAAGCCTTGCTGCCCAACCTCATTGGCATGCAGTCCGTATGCGTGCCTCCTCTCCGTCACCT
CCTGGTAGGCTCTTTCCTTTCTTTGAGCAGTGTGGTGGGAGTTCCTCCTCTGCCTCCGGGTCTCCTGGCCAGAGCCCCTC
CTCTTCCTCTTCTTCCTCCAGCCCCTCTTCCCCTACGTTTTGTGGCTTGGGCTCCATTTCTACTCCTAGTCCTGCAAGCC
TGAGGCGTGCCTTGCTGCCAGAGCTTGATGCCCTGAGCCCTCTTTCTGCGGAAGAGCAGGCTGAAACAGGGAGCATGCCT
TCCTCCCCTACACGTCCAGTGGTG
>Hit1_Gorilla_cDNA
GTGGCCACTCAGTCAGACATGGAGAAGGAGCAGAAGCACCAGCAGGACGAGGTGCAGGGAGGGCTGAACAACGAAACCGC
CCTTGCCTCCGGGGATGCCTGCGGGACCGGGAATCAAGATCCTGCTGCTTCCGTCACCACAGTCTCCAGCCAAGCATCTC
CCTCGGGCGGCGCCGCCCTAAGCAGCAGCACAGCCGGTTCTTCCGCTGCA---GCCGCCACCTCCGCCGCCATTTTCATC
ACCGATGAGGCCTCGGGGCTGCCAATCATAGCTGCTGTGCTGACGGAGAGGCATTCTGACCGCCAGGACGGCCGCAGTCC
TCACGAAGTCTTTGGGTGTGTGGTGCCCGAGGGGGGCAGCGACGAGCACCTGGCCCAGACCAAGAGCCCCGGGAACAGCC
GTCGTAGGAAGCAGCCCTGCCGCAACCAGGCTGCCCCGGCTCAGAAGCCTCCAGGGCGGCGTCTGTTTCCTGAGCCTTTG
CCGCCATCTTCTCCAGGGTTCCGGCCCAGCAGCTATCCCTGTTCCGGGGCTTCTACGTCGAGTCAGGCACAGCCAAGCCC
TGCACTCCTAAGCCACGCATCTGAGGCAAGGCCTGCTACCCAAAGCCGCATCACTCTGGTAGCTTCTGCTCTCCGCAGAC
GT---GCATCTGGTCCAGGCCCTGTCATCCGACGCTGCACCGCCCAGCCAGGCCCTGCTTTTCCACGCCGCGCCACTCAT
CTAAGCACCAGCACGACGCCAGGCACTGGCCTCCGGAGCATTTCCACCCAGCAAAGATCAGCCCTTCTCAGCCGCCGCTC
TCTGTCTGGGTCAGCTGAGAATCCTTCCTGT------GGGACTGGCTCAGAAAGGCTTGCCTTTCAGAGCAGATCAGGCT
CTCCTGATCCTGAGGTCCCAAGCCGTGCTTCCCCGCCTGTTTGGCATGCAGTCCGTATGCGTGCCTCCTCACCCTCACCC
CCTGGGAGGTTCCTTCCCATCCCTCAGCAGTGGGATGAGAGCTCCTCCTCCTCCTATGCTTCCAACTCCTCCTCCCCGAG
GTCTTCTGGCCTAAGCCCCTCATCCCCTTCCCCTGAGTTTTTGGGCCTGAGATCTATCTCCACTCCTAGCCCTGAAAGCC
TTAGGTATGCTTTGATGCCTGAGTTTTATGCTCTGAGCCCTGTCCCTCCAGAAGAGCAGGCAGAAATAGAGAGCACAGCT
CACCCCGCAACACCGCCTGAGCCG
>Hit1_Human_cDNA_Chr_X
ATGGCCACTCAGTCAGACATGGAGAAGGAGCAGAAGCACCAGCAGGACGAGGGGCAGGGAGGGCTGAACAACGAAACCGC
CCTTGCCTCCGGGGATGCCTGCGGGACCGGGAATCAAGATCCTGCTGCTTCCGTCACCACAGTCTCCAGCCAAGCATCTC
CCTCGGGCGGCGCCGCCCTAAGCAGCAGCACAGCCGGTTCTTCCGCTGCA---GCCGCCACCTCCGCCGCCATTTTCATC
ACCGATGAGGCCTCGGGGCTGCCAATCATAGCTGCTGTGCTGACGGAGAGGCATTCTGACCGCCAGGACTGCCGCAGTCC
TCACGAAGTTTTTGGGTGTGTGGTGCCCGAGGGGGGCAGCGACGAGCACCTGGCCCAGACCAAGAGCCCCGGGAACAGCC
GTCGTAGGAAGCAGCCCTGCCGCAACCAGGCTGCCCCGGCTCAGAAGCCTCCAGGGCGGCGT---TTTCCTGAGCCTTTG
CCGCCATCTTCTCCAGGGTTCCGGCCC---AGCTATCCCTGTTCCGGGGCTTCTACGTCGAGTCAGGCACAGCCAGGCCC
TGCACTCCTAAGCCACGCATCTGAGGCAAGGCCTGCTACCCGAAGCCGC---ACCCTGGTAGCTTCTGCTCTCCGCAGAC
GT---GCATCTGGTCCAGGCCCTGTCATCCGAGGCTGCACCGCCCAGCCAGGCCCTGCTTTTCCACACCGCGCCACTCAT
CTAAGCACCAGCACGACGCCAGGCACTGGCCTCCGGAGCCGTTCCACCCAGCAAAGATCAGCCCTTCTCAGCCGCCGCTC
TCTGTCTGGGTCAGCTGAGAATCCTTCCTGT------GGGACTGGCTCAGAAAGGCTTGCCTTTCAGAGCAGATCAGGCT
CTCCTGATCCTGAGGTCCCAAGCCGTGCTTCCCCGCCTGTTTGGCATGCAGTCCGTATGCGTGCCTCCTCACCCTCACCC
CCTGGGAGGTTCCTTCCCATCCCTCAGCAGTGGGATGAGAGCTCCTCCTCCTCCTATGCTTCCAACTCCTCCTCCCCGAG
GTCTCCTGGCCTAAGCCCCTCATCCCCTTCCCCTGAGTTTTTGGGCCTGAGATCTATCTCCACTCCTAGCCCTGAAAGCC
TTAGGTATGCTTTGATGCCTGAGTTTTATGCTCTGAGCCCTGTCCCTCCAGAAGAGCAGGCAGAAATAGAGAGCACAGCT
CACCCCGCAACACCGCCTGAGCCG
>Hit1_Mouse_Lemur_(reversed)_cDNA
ATGGCCACCCAGTCACACGTGGAGAAGGAGGAGAAGCACCGGCAGGGCGAATTGCCTGGAGGGCCAAAGAATGAGGCTGC
CCTCGGCTCTGGTGACGAATGCAGCGTAGGCAATCAGGAGTCTGCTGCTGTCGTCCACGCAGTCGCTAGTGACGCGTCTC
CATCAGGC------------------------GCCCTGAGCAGTAGCCCAGCAGATGCAGCCGCCGCCGCCATTTTCGTC
CCCGATGAAGGCCCGGGGCTGCCCTCCATGGAGTGTGTGAAGGCTAAGAGGCGCTCTGACCTCCAGGGCAGTCGTAGTCC
TCACGCAGACCTTCGACGTGTGGTGTCCGAGAAGGCCGGCAGCGGGCACCCGGCCCAGACCAAGAGTCCCAGGAAAAACC
GTCGTAGTCAGCAGCCCCACCGCAACCCGGCTGCCCAGGCTCGGAAGCTTCCCGGGAGCCGA---TTTCCTGAGCCTCTG
TCGCCATCTTCTCCAAGGTCTCAGCCCCAGGCTTCCACGTGGAGTCAGGCATCTCGGCCAGGGCCTGCCAGAGCAGGCCC
TGACCTTCACAGCCAAGCATCTGAGCCAAGCCCTGCTCGCCAACGCCGAACCACTCTGCCAAGTCCAGCCGTCCAAAGCC
GC---GCTACCCCGCCTGGCCCTGCTGTCCGACGCCGTGCATGTGCTGCAGGCCCTGCTCCCCGCAGCCAGGGCAGCCCT
CTAACCACTATCACGACGCCAGGCCCTGTCATTAGGAGATGTTCTACCCAGCGAAGGTCAACGCTTCTCAGCAGCCGCGC
TCTGCCTGAGTCAGCTGGGAATCCTCATTCCCCCCCTGGGTGTGCCTTACAAAGGCTTGTCTTTCGGAGCAATAGAAGCT
CTCCTGATCCTGAGGTCCCAAGCCTTGCTTCCCAGCCTAGTTGGCATGCAGTCCGTATGCGTGCCTCCTCACCCTCACCT
CCTGGTAGGCTCTATCCTATCCTTAACCAGAGTGGTGAGAGCTCTTGCTCATGCTCCAGCTCCTCTCCCCATAGGTCT--
-GGCCTAAGCCCCTCCTCGTCCTCTTCCTCCCCTAAGTTTTTAGGCCTGAGCTCCATCCCCACTCCTAGCCCTGATAGCC
TTAGGCGTGCCTTGCTTCCTGAGCTTGATTCCCTGAGGTCTGTGGAGAGGAGCAGGCCGACC------------------
------------------------
>Hit1_NakedMoleRat_cDNA
ATGGCCACCCAGTCATCCAGCGAG---------AAGTGCCACCAGGATGAGGTGCCTGGAGGGCCAAAGAATGAGGGCGC
CCTAGCCCCTGGCGACACCTGCGGGAGCGGTATTCAAAATCCTGTTGCCTTGGTCCTCACAGCTTCAGGTAAT---GCAC
CTCTGTCAGGTGAGGCCGTGAGATGCAGCCCGGCTGGTTCTCCAGGTTCTGTAGCCGTTTTGGCCGGT------------
------GAAGACCCACCACCTACCATCGAGACCTGCATGCCAGCAGAGCACGGTTCAGATCTCCAGGTCAGCGGCAGCCC
CCAAGTACGCCTTAGCCATGTGGGCTTCCACAAAGGCGCCGAAGGTACGGTGGCCCAGATCAAGAGC---GGTAGCAACC
ATCCTAGGAAGCAGCCTGGGCACAAACGGGCTGAAGAAGCTGCCACATCTCCAGAGCGCCCTCAGCTTCTTGTGTCTCTG
CCGCCATCTTCTCCGAGGTTTCAGCTCCACGCTTCTCCGCGGAGTCCGGCAACTCGTCCAGGGCCTGCCTCGACAGGTAA
AGCTCAGCGCTCTAGCGCATCCAGACCTGGTCCTGCTCAACGCAGCCATGCCACCCTGCCAGGCCCTGCTCTTCACAGCA
GT---ACATCCCTGTCTGGACCTGATGACCGCCGCCGTGCTACCCCGCCAGGCCCTGTTCTCAGTAGCAGTGGGTCCGAA
TCTAACCGCACAGCAAGGTCATGCTCTGTTTCCCTGAGCAGCTCCCCTCTGCAAAGGCCCGCCCTTTTCAGGCAGGGTGC
TCTTCCTGTGTCGGGT---GGGTGGAATCATTTAGCTCCTGCCGCCTTAAGAAAGCCTGTCCTTCAGAGGACCTCTCTTT
CTCCTGATCCTGAGGCCCAATGCCCGCCCTCCCAGCCTGTTCATCGTGCTGTTCGTATGCGTGCCTCTTCACCTTCACCT
---GGTAGGTATTTTCCTTTGTTTAGGATTTATGATGAGCGCTTCTCCTCCTCCTCCTCCTCCTCCTCCTCCTTCTCCTC
TGTAATCCTAAGCCCCTCCTCCTCTTCCTCTCCTAATTTCTATGGCCTGAGGTCTATCCGTACTCCTAGCCCTGACAGTC
TAAGGCGTGCCTTGCTGCCTGAGCTGGATGCCCTGGGCGCTGCCATTTCAGGAGAGCAGGAGGAAATAAGGGGCCCTCCT
TCCCCTGAACCACCTGTACTG---
>Hit1_NARiverOtter_ChrX_CDNA
ATGGCCACTCCATCGTCCGACAAGAAAGCGCAGAAGCAACCGCAGGGTGAGGTGCCTGTAGGGCCGAAGAACGAGGTCGC
CTCTGCCCCTGGTGACGCCCATGGGGTCAGCAACCCCGATCCTGGTGCCTCGGTCCCCTCAGTCTTGAGCGGTCTTTCTC
CATCGGGTGGTGGCGCCCCACACAGCGGCACAGCAGGTTCCTCTGCCTCCACCCTGGCTGCTGTCGGCGCCATTTCGATC
AACGGCGAGGGCCCGGGGCTGCCCTCCACAGCCCGTGTGCAGGAGAGGGAGTGTGCTGACCTCCAGGGTGGCCGCAGTCC
CCACGCCGAGCTGAGATGTGTTGTGCCCGGAGTGGGCCAAAGCGGGCTTCCGACCCTGCCCACGAGCCTGGGGAAAGGCC
GTGGGAGGAAGCAGCTCGGCCGCAAGGAGACTGCCCAGGCTCAGAAGCCTCCAGGGTGTCGCCTGTTTCCTGTGCCTTCG
CCGCCATCTTCTCCGGGGCCTCAGCCCCGGGCTTCTCCATGGGGTCAGGCAGCCCAGCCAGGCCCTGCCAGACCAGGCCT
CGTCCTCAACAGCCATGCTTCCGGGTTGGTCTCTGCTCTTCGCAGCCGTACGTCGGCACCAGGCCCTTCT---CGTCGCC
GTGGTGTACCCGCGCCAGGCCCTGCTCATCGCCCCGGTGCTTCCACGTCAGGCCCTGCTCTCCAGCGTCGCCGTGCATCC
ACGAGTGGCTGCCCGACTTCGGGCTTTGTCCTCCGGAGCCGCACCATCGAA------TCATCCCCTAGAAGCCTCGCCTC
TCTACCTGTGCCTACTCTGAGTCCTCCTTCTTCCCCTGGGGTAGCCTTACGAAGGCTGGTCTGCCAGAGCCCCTCAAGCT
CTCCTAATCCTGAGGTCCCAAGCGTTGATGCCCAGCCCCGTTGGCATGCAGTCCGTATGCGAGCCTCATCTCCCTCTCCT
CCTGGTAGGCTCTTTCCTTTCCCTGAACAGTGTGGTGAAAGCCCCTCCTCTTCCTCTTCTGCCTCCTCCTCCGGGCCTTC
CTCTTCTTCTTCCTCTTCTAGCACCTCTTCCCCTAAGTTTAGTGGTTTGGGCTCCATCTCCACTCCTAGTCCTGCGAGCC
TGAGGCGTGCTTTGCTGCCAGAGCTTGATGCCCTGAGCCCCCTCTCTCCAGGAGAGGAGGCTGAAACAGGGAGCATGCCT
TCCTCCCCTATACCTCCAGTGGTG
>Hit1_Orangutan_cDNA
ATGGACACTCAGTCAGACATGGAGAAGGAGCAGAAGCACCAGCAGGACGAGGTGCAGGGAGGGCTGAACAACGAAACCGC
CCTTGCCTCCGGGGATGCCTGCGGGACCGGGAATCAAGATCCTGCTGCTTCCCTCACCACAGTCTCCAGCCAAGCATCTC
CCTCGGGCGGCGCCGCCCTAAGCAGCAGCACAGCCGGTTCTTCCGCTGCA---GCCGCCACCTCCGCCGCCATTTTCATC
ACCGATGAGGCCTTGGGGCTGCCAATCATAGCTGCTGTGCTGACGGAGAGGCATTCTGACCGCCAAGACTGCCGCAGTCC
TCACGAAGTCTTTGGGTGTGTGGTGCCCGAGGGGGGCAGCGACGAGCACCTGGCCCAGACCAAGAGCCCCGGGAACAGCC
GTCGTAGGAAGCAGCCCTGCCGCAACCAGGCTGCCCCGGTTCAGAAGCCTCCAGGGCGGCGTCTGTTTCCT---CTTTTG
CCGCCATCTTCGCCAGGGTTCCCGCCC---AGCCATCCCTGTTCCGGGGCTTCTACGTCGAGTCAGGCACAGCCAGGCCC
TGCACTCCTAAGCCACGCATCTGAGGCAAGGCCTGCTACCCAAAGCCGCACAACCCTGGCAGCTTCTGGTGTCCGCAGAC
GT---GCGTCTGGTCCACGCCCTGTCATCCGACGTTGCACCGCCCAGCCAGGCCCTGCTTTTCCACGCCGCGCCACTCAT
CTAAGCACCAGCACGACGCCAGGCACTGGCCTCCGGAGCCGTTCCACCCAGCGAAGATCAGCCCTTCTCAGCCGCCGCTC
TCTGTCTGGGTCAGCTGAGAATCCTTCCTGT------GGGACTGGCTCAGAAAGGCTTGCCTTTCAGAGCAGATCAGGCT
CTCCTGATCCTGAGGTCCCAAGCCGTGCTTCCCCGCCTGTTTGGCATGCAGTCCGTATGCGTGCCTCCTCACCCTCACCC
---GGGAGGTTCCTTCCCATCCCTCAGCAGTGGGATGAGAGCTCCTCCTCCTCTTCCTATGCTTCCAACTCCTCCTCCAG
GTCTCCTGGCCTAAGCCCTTCTTCCCCTTCCCCTGAGTTTTTGGGCCTGAGATCTATTTCCACTCCTAGCCCTGAAAGCC
TTAGGTATGCTTTGATGCCTGAGTTTTATGCTCGGAGCCCTGTCCCTCCAGAAGAGCAGGCAGAAATAGAGAGCACAGCT
CACCCCGCAACACCGCCTGAGCCG
>Hit1_RedFox_cDNA
ATGGCCACCCCATCGTCCAAGGAGAAGGCGCAGAAGCAACAGCTGGGTGAGGTGCCCCCAGGGCCAAAGAATGAGGTCGC
CCTTGCTCCTGGCGATGCCTGCGGGGTCAGCAACCCCGATCCCGGTGCTTCGGTCCCCTCGGTCTCGAGCGACCTGTCTC
CATCAGGTGGTGGTGCCCTGCACAGCGGCACAGCAGGTTCCTCTGCCTCCGCCCTGGCTGCCGTGGGCGCTATTTCGATC
ACTAGCGAGGGCCCATGGCTGCCCTTTATGGGCTGTGTGCTGGAGAGGGAGCGAGCTAACCTCCAGGGTGGCCGCAGTCC
CCGCGCCGAGCTGAAATGTGTGGTGCCTGAGGCAGGCCAAAGCGGGCCTCCGACCCAGGCCATGAGCCCAGGGAAGGGCC
ATGGGAGGGAGCTGACCAGCCACGAGGAGACTGCTGAAGCTCAGAAGCCTCCGCGGCGGCGCCTATTTCCTGTGCCTGTG
CCACCATCTTCTCTGACGTCTCAGCCCCAAGCTTCTCCATGCGGCCTCGCATCCCAGCCAGGCCCTGCCAGGCCAGGCCC
TGCGGTCAATGGTCATGCTTCCGGGTTGGGCCCTGCTCTTCGCAACCGTACATCTGCACCAGGCCCTGCTCATCGTCGCC
GTAGTGCATCGGCACCAGGCCCCGCTCTTCACTCCCGT---GCATCTCCAGGCCCTGCTCTCCAGCATCGCCATGTGCCT
GGGAACAGCTTCCCAACTCCAGGCTTTGTCCTGCGGAGCCGCACCATCCTG---AGGTCATCCCCTAGAAGCCACGCCTC
TCTACCTGTGTCTGCTCTGAGTCCTCCTTCTTCCCCTCGGTTAGCCTTACGAAGGCTAGTCTGCCAGAGTAGGTCAAGCT
CTCCTAATCCTGAGGCTCCAAGCCTTGCTGCCCAACCTCATTGGCATGCAGTCCGTATGCGTGCCTCCTCTCCGTCACCT
---GGTAGGCTCTTTCCTTTCTTTGAGCAGGGTGGCAATTCCTCCTCTTCCTCCTCTGCCTCTGGGTCTCCTGGCCAGTC
TTCCTCCTCCTCTTCTTCCAGCCCCTCTTGCCCTACGTTTTGTGGCTTGGGCTCCATTTCCACTCCTAGTCCTGCAAGCC
TGAGGCGTGCCTTGCTGCCGGAGCTTGATGCCCGGAGCCCTCTTCCTGCGGAAGAGCAGGCTGAAACAGGGAGCATGCCT
TCCTCCCCTACACGTCCTGTGGTG
>Hit1_Sheep_cDNA
--------------------------------------------------------------------------------
--------------------------------------------------------------------------------
--------------------------------------------------------------------------------
--------------------------------------------------------------------------------
--------------------------------------------------------------------------------
--------------------------------------------------------------------------------
--------------------------------------------------------------------------------
--------------------------------------------------------------------------------
--------------------------------------------------------------------------------
---AGCCTCAGCCCTACTTCAGGCTCTGCCCTCCGGGGCCGGGCCACC---------CCACCACCTACTAGCTGCCCCTC
TCCCGTTGGGCCTAATGAGAGTCCTCCTCCATCCCCTGGGTTCGCCGTAGGAGGGCTTCCCCGCCAGAGCAGCTCAAGTT
CTCTTGAATCCGAGGCCCCAAGCCTTACTCCCCAGCGAGTTTGGCATGCAGTCCGTATGCGTGCCTCCTCACCCTCACCT
---GGGAGGTTCTTTACTTTCCCTAGGGAGTATGCTGAGAATTCATCCTCTTCCTCTTGCTCTAACTCCCCTGGGTCT--
----GACCAGAGCTCCCCCCTTAACTCTTCCGCTAGTTTTTCCGGTGTGGGTTCCATCTCCACTCCTAGCCCTGCTGGCG
TTAGGCGTGTCTTGCTGCCAGAGCTTGAAGCCCTGAGCCCTCTCTCCTTAGAAGAGCCGGCTGAAATAGGGAGCCCGCCT
CCCTCTCCTCCACCTCCTGTGCTA
>Hit1_wgs__Brown_bear_cDNA
ATGGCCACTCCGTCGTCCGAGGAGAAGGCGCTGAAGCAACAGCAGGGTGAGATGCCCGCAGGGCCGAAGAACGAGGTCGC
CCCTGCCCCCGGCGACGCCCGTGGGGTCGGCAACCCCGATCCCGGTGCCTCGGTCCCCTCGATCTCGAGCAGCCTTTCTC
CGTCGGGTGGTGGCGCTCCGCACAGTGGCACAGCAGGTTCCTCTGCCTCTGCCCTGGCTGCCGTCGGCGCCATTGCGATC
AATGGCGAGGGCCCGGAGTTGCCCTCCACGGCCCGTGTGCAGGAGAGGGAGCGTGCTGACCTCCAGGGCGGCCACAGTCC
CCACGCCGAGCTGAGATGTGTGGTGCCCGGTGCGGGCCAAAGGGGGCCTCCAACCCTGACCACGAGCCCGGGGAAGGGCC
GTGGGAGGAAGCTGACCCACCACGAGGAAGCTGCCCAGGCTCAGAAGCCTCCAGGGCGGCGCCTCTTTCCCGTGACCTTG
CCGCCATCTTCTCCGGGGTCTCAGCCCCGGGTTTCTCCGTGGGGTCACCCATCCCAGCCAGGCCCTGCCAGGCCAGGCCC
TGCCCTCAATGGCCATGCTTCCGGGTTGGGCTCAGCTCTTCGCAGCCGTGCGTCAGCACCAGGCCCTGCT---CGTCGCC
GTGGTGCACCCGCGCCAGGCCCTGGTCTTCGCCCTGGT---GCTTTGTCAGGCCCTGCCCTCCAGCGTCGCCATGCATCC
GCGAACGGCTGCCCGACTCCAGGCTTTGTCCTCCGGAGCCGCACCATCCAG---AGATCATCCCCTAGAAGCCGCGCCTC
TCTGCCTGTGCGTACTCTGAGTCCTCCTTCTTCCTCTGGGGTAGCCTTACGAAGGCTGGTCTGCCAGAGCAGCTCAAGCT
CTCCTAATCCTGAGGTCCCAAGCCTAGGTGCCCAGCCCCGTTGGCATGCAGTCCGTATGCGTGCCTCCTCTCCCTCACCT
---GGTAGGCCCTTTCCTTTCCCTGAGCAGTGTGGTGAGAGCTCCTCCTCTTCCTCCTCTACCTCCTCCTCCGGGTCTTC
GTCTTCATCTTCCTCTTCCAGCACCTCTTCCCCTAAGTTTAGCGGCTTGGGCTCCATCTCCACTCCTAGTCCTGCAAGTC
TGAGGCGTGCCTTGCTGCCAGAGCTTGATGCCCTGAGCCCTCTTTCTCCAGGAGAGGAGGCTGAAACAGGGAGCATGTCT
TCCTCCCCTACACCTCCAGTGGTG
>Hit1_Zebra_chr10_cDNA_(reversed)
ATGGCCACCCAGTCGTGCTGGGAGAAGGAGCAGAAGCAACAGCAGGGTGAG---------------GAGAACCAGGTCGC
CCCTGCCCCTGGCGGCGCCCGCGGGACTGGCAGT------CCCCGTGCGTCGGTCCCCACAGTCTGCAGCGACGGGTCTC
TGCCGGACGGCGGCGCCCCACGCGGCGGCACAGCAGGTTCCTCCTCCTGCGCCACGGCCGCC---GGCGCCATTTCGGTC
ACTGCTGACGCCCCGTGGCTGCCCTCCATGGACTGTGCGCAGGAGAGGGGGCCTTCTGCCCTCCAGGCCGGCCGTGGTCC
CCACGCAGAGCCGAGCCGCGTGGTGCCCGAGACGGGCCGACGCGGGCGTCCGACCCACACCACGAGCCCAAGGGACGGCC
GTGGGAGGAGGCAGCCCCACCGCGACGAGGCTGCCCGGGCTCCGAAGCCTCCAGAGCGC---CTCTTTCCTGAGCCCTTG
CCGCCATCTCCTCCCAAGTCGCAGCCCCGGGCTTCTCCGCCGAGTCACGCACCGCCGCCTGGCCCTGCCCCAACCGGCCC
TGCTCTGCGCAGC---GCATCTGAGCCACGCGATGCTGTCCTCCACCGTGCACCCGCGCCAGGCCCTGCAGTCCGCCGCC
GCCGTGCACCCTCGCCCGGCCCTGCTGTCCGCCGCCGC---GCACCCCCAGGCCCTGCTGTCCGCCGCCGCCCTGCACCC
GCGAGCAGCAGCACGACTCCAGGCCTTGTCCCTGGGAGCCGCGCCACCCAGAGAAGATCAGCCGCTTGCAGCCGCCCCTC
TCTGCCTGGGCCTGCTCAGGGTCCTCCTTCTTCCCCTGGGTTCGCCCTTCGAAGGCCTGCCCTGCACAGCAGCTCAAGCT
TTCCTGATGCTGAGGTCCCAAGCCTTGCTCCCCAGCCCCGTTGGCGTGCAGTCCGTATGCGCGCCTCCTCACCCTCACCT
---GGTAGGTTCTTTCCTTTACCTGCGCAGTGTGGTGAGAGCTTCTCCTCCTCCTCCTCCTTCTCTTCTTCCTCCTCCTC
TCCTGACCAGAGCCCCTCCTTGTCCTCCTCCTCTAAGGTTTCTGGCCTGGGCTCCATCTCCACCGCTAGCCTTGCTGCCG
TTAGGCGCTCCTTGCTGCCGCAGTTTGAGGCGCTGAGCCCTCTCTCTCCA------------------------------
------------------------
