# Supplementary material for: Dynamic evolution of EZHIP, an inhibitor of the Polycomb Repressive Complex 2 in mammals
Source: bioRxiv. 2025 Dec 12:2025.12.12.693809. Preprint. [Version 1] doi: 10.64898/2025.12.12.693809 (PMC12713659; doi:10.64898/2025.12.12.693809)
Supplement: Supplement 1 [file media-1.zip › Supplementary materials/SupplementaryDataS5_AA_NoIncompleteORPseudo_DegappedMax.txt]

>Star-nosed_mole,_Ancestral_[?]
MATQSKLELKQLLGEMSGPKIEVSSDHDKVGGGDPDPQAPVPRALSDLSGSGGGAPRTATAGSLSPVASGAISVTGDDPG
QPFLDCVPAKGLSDVQSTQNYHTYPICVVLKKGQSQEGNAVAMEQATNGSSSVSGWKSQTPGPGNGRRKKQPSRSETAQT
QKPAKRLLIDETCSPLPPSSPTYRPSRGSHFWSSPGCQAARPGPALRSHTNTP--AICPEAPEPGPEARCLRSRRGPACS
RAPEPGPETYRRVCRRGPVVCRRAPEPGHEPGPDDGLPAPQPGPDGSLEAPEPGPERRRRRCATEPSLRQR----SPTLR
SGGIHEGPALQSCSTTPGFVFRSRPTQRRSGPVHRPCLFGVGAPGSHPSPGSALRRLVFESSSSSSDAEGPSGSPQRVWH
AVRMRASSPSPPGRLFPYQMKAGEERVSSSSSSSSSAP-SSPQSAASHSP-LSSGQSTSSPCQVLASISTPSPSSLRRAL
LPDLEVLSPLSSDEPDELEEIGSTPTPPDP
>Hit3_Squirrel_Monkey__(wasn't_in_OG_alignment)
MVLA----------------------------------------------------------------------------
--------------------------------------------------------------------------------
--------------------------------------------------------------------------------
--------------------------------------------------------------------------------
----------------------------------------------------------YDS-LPFRAAQVLISRFQAMLH
AVLIHASSPSSAGRFFPI--------------------------------------------------------------
-----------------------------P
>Rat,_Ancestral_[X]
MASYSKKERTARRGSVRQG---------------KAPVTSVLAVCSDTSAAGSAFQGLE-VDTS--AAGETFSMAIENLG
TFS---VPDNQPFDPEGSFGPNIQLGRVRPMTRSQGRG-----------EKDSNEPPAQTKSCRKRKQPSQNLTTKSLGA
LQLPEALELPH--RLQLPSSLSSQPSSSHHSEYA-VGNLDSPGPTTRSTTRSGAPMALSQAFLTVSGPPSS---------
-ASGSSSD------ENVQELSQQTILQAPD----------------------------D---------------------
-GVFCREPDSRGSVIPGGWVLRSRVVTFGHHSPALVSPEAEAEVEM--EPGPRSQSQARPFTPTLPRRSSHATASSPPRR
PVRMRASSPSPPGRLYPLPGQYGEGASSSSSSTSEL--CVSPH-----SL------KGSSPLSDLSSVSGPSPNTLWRAL
IPDLDNLHSSSERESEEET---G-------
>Naked_mole_rat,_Ancestral_[?]
MATQSEKC---HQDEVPGPKNETALAPGDTGSGIQNPVALVLTASGNAPLSG-EAVRCSPAGSPGS----VAVLAGEDPP
PTIETCMPAEHGSDLQVSGSPQVRLSHVGFHK-----GARSGEGRAPE------GTVAQIKSGRSNHPRKQPGHKRAEEA
ATSPERPQLLWSSVSLPPSSPRFQLCIGNHSHASPRSPATRPGPALRSQAAQADPARQGGTTSTGKAQRST-------CS
SASRPGPAQRSHATLPGPALHSSTSLSGPDPGPGLRSSASGSGAKVRRRATPSGPV-PSSASGPGPAQRSRATLPGAKV-
---------RRRRATPPGPAVRSSSPLQRPALFRQGALPVSGGWNHL-A-PAALRKPVLQRTSLSPDPEAQCPPSQPVHR
AVRMRASSPSPPGRYFPLFRIYDERFSSSSSSSSSFSSLTSVILSPSSSSSEFSGQSSSSPFYGLRSIRTPSPDSLRRAL
LPELDALGAAISGEQEEIRGPP-SPEPPVL
>Mouse,_Dup_11_[X]
SSQV------------------------------TLPLLPVPTVLKGPSVAGGVTRILSLEGEMAAAGGGVKSVAGEDLA
VP----------FDPEGSRGPDIELGHGRPLTRSQSKGRKGQGGQGGKGNKGRNPPPPQTQSSSKGKQPSQNLRAEHAGG
PPLPGAQAAPTRSQPQPSSSGSSGLSSSRHFERP-VGNLEAPESTLSSATTTAGFVSFHQALCTGAGPRSH---------
-VPGSSRAGRDPSIPAGREWPQARAHDEED----------------------------D---------------------
-SDGDDSEDPRGSSSTEGLVLRSRIVPHPSSAAEVVFLE---------SRGRSTRSSS-QRGHATPS------RGRS-TR
SSSQRGSSHATPSRGRITPSRGRSTSSSSQRGSSSA-----------------TPSRG-----RGRGRSTRSSFQIRSSL
IRV-----------SQSSCNRPAVPR-RAS
>Mouse,_Dup_10_[X]
SSQV------------------------------TLPLLPVPTVLKGPSVAGGVTRILSLEGEMAAAGGGVKSVAGEDLA
VP----------FDPEGSRGPDIELGHGRPMTRSQSKGQKGQGGQGGKGNKGRNPPPPQTQSSSKGKQPSQNLRAEHAGG
PPLPGARAAPTRSQPQPSSSGSSGLSSSRHFERP-VGNLEALESTLISATATAGFVSFHQALCTGAGPRSH---------
-VPGSSRAGRDRSIPPGREWPQARAHDEED----------------------------D---------------------
-SDGDDSEDPRGSSSTEGLVLRSRIVPHPSSAAEVVFLE---------SRGRSTRSS-----------------------
--SQRGSSHATPSRGRITPSRGRSTRSSSQRGSSSA-----------------TPSRG-----RGRGRSTRSSFQIRSSL
IRV-----------SQSSCNRPAVPR-RAS
>Mouse,_Dup_9_[X]
RSQV------------------------------TLPLLPVPTVLKDPSVAGGVTRILSLEGEMAAAGGGVKSVAGEDLA
VP----------FDPEGSRGPDIELGHGRPMTRSQSKGQKGQGGQGGKGNKGHSGPPPETQSSSKGKQPSQNLRAEHAGG
PPLPGAQAAPTRSQPQPSSSGSSGLSSSRHFERP-VGNLEAPESTLSSATTTAGFVAFHQALCTGTGPRSH---------
-VPVSSRAGRDPSTPAGRGGPQARAHDEED----------------------------D---------------------
-SDGDDSEDPRGSSSTEGLVLRSRIVPHPSSAAEVVFLE---------SRGRSTSSS-----------------------
--SQRGS--------RTTPSRGRSTRSSSQRGSSSA-----------------TPSRG-----RGRGRSTRSSFQIRSSL
IRV-----------SQSSCNRPAVPR-RAS
>Mouse,_Dup_8_[X]
SSQV------------------------------TLPLLPVPTVLKGPSLAGGVTRILSLEGEMAAAGGGVKSVAGEDLA
VP----------FDPEGSRGPDIELGHGRPMTRSQSKGRKGQGGQGGKGNKGHSGPPPETQSSSKGKQPSQNLRAEHAGG
PPLPGAQAAPTRSQPQPSSSGSSGLSSSRHFERP-VGNLEAPESTLSSATTTAGFVAFHQALCTGTGPRSH---------
-VPVSSRAGRDPSTPAGRGGPQARAHDEED----------------------------Y---------------------
-SDGDDSEDPRGSSSTEGLVLRSRIVPHPSSAAEVVFLE---------SRGRSTRSS-----------------------
--SQRGSSHATPSRGRITPSRGRSTRSSSQRGSSSA-----------------TPSRG-----RGRGRSTRSSFQIRSSL
IRV-----------SQSSCNRPAVPR-RAS
>Mouse,_Dup_7_[X]
SSQV------------------------------TLPLLPVPTVLKGPSLAGGITRILSLEGEMAAAGGGVKSVAGEDLA
VP----------FDPEGSRGPDIELGHGRPLTRSQSKGQKGQGGQGGKGNKGLNPPPPQTQSSSKGKQPSQNLRAERAGG
PPLPGARAAPTRSQPQPSSSRSSGLSSSHHFERS-VGNLEAPESTLISTTATAGFVAFHQALHTGAGPRSH---------
-VPGSSHAGRDPSTPAGQEWPQARAHEEDD----------------------------D---------------------
-SDGDDSEDPRGSSSTEGLVLRSRVVPHPSSAAEVVFLE---------SRGRSTSSSS-QRGPATPS------RGRS-TR
SSSQRGSSHATPSRGHATPSRGRSTRSSSQRGSSHA-----------------TLSRGSSSRGPSRGRSTRSSFQIRSSL
IRV-----------SQSSCNRPAVPR-RAS
>Mouse,_Dup_6_[X]
SSQV------------------------------TLPLLPVPTVLKGPSVAGGITRILSLEGEMAAAGGGVKSVAGEDLA
VP----------FDPEGSRGPDIELGHGRPMTRSQSKGRKGQGGQGGKGNKGHSPPPPQTQSSSKGKQPSQNLRAEHAGG
PPLPGAQAAPTRSQPQPSSSGSSGLSSSRHFERP-VGNLEAPESTLISATATAGFVSFHQALCTGAGPRSH---------
-VPGSSHAGRDPSIPAGREWPQARAHDEED----------------------------D---------------------
-SDGDDSEDPRGSSSTEGLVLRSRIVPHPSSAAEVVFLE---------SRGRSTSSS-----------------------
--SQRG---------RITPSRGQSTRSRSQRGSSSA-----------------TPSRG-----RGRGRSTRSSFQIRSSL
IRV-----------SQSSCNRPAVPR-RAS
>Mouse,_Dup_5_[X]
RSQV------------------------------TLPLLPVPTVLKDPSVAGGVTRILSLEGEMAAAGGGVKSVAGEDLA
VP----------FDPEGSRGPDIELGHGRPMTRSQSKGRKGQGGQGGKGNKGHSPPPPQTQSSSKGKQPSQNLRAEHAGG
PPLPGAGAAPTRSQPQPSSSGSSGLSSSRHFERP-VGNLEAPESTLISATATAGFVSFHQALCTSAGPRSH---------
-VPGSSRAGRDPSIPAGREWPQARAHDEED----------------------------D---------------------
-SDGDDSEDPRGSSSTEGLVLRSRIVPHPSSAAEVVFLE---------SRGRSTRSSS-QRGHATPS------RGRS-TR
SSSQRGSSHATLSRGRITPSRGRSTRSRSQRGSSSA-----------------TPSRG-----RGRGRSTRSSFQIRSSL
IRV-----------SQSSCNRPAVPR-RAS
>Mouse,_Dup_4_[X]
SSQV------------------------------TLPLLPVPTVLKGPSVAGGITRILSLEGEMAAAGGGVKSVAGEDLA
VP----------FDPEGSRGPDIELGHGRPLTRSQSKGRKGQGGQGGKGNKGHSGPPPETQSSSKGKQPSQNLRAERAGG
PPLPGARAAPTRSQPQPSSSRSSGLSSSHHFERS-VGNLEAPESTLISTTATTGFVSFHQALCTGAGPRSH---------
-VPGSSRAGRDPSTPAGREWPQARAHDEED----------------------------D---------------------
-SDGDDSEDPRGSSSTEGLVLRSRIVPHPSSAAEVVFLE---------SRGRSTS-------------------------
--------------------------SSSQRGSSRI-----------------TPSQG-----RSQGRSTRSSFQIRSSL
IRV-----------SQSSCNRPAVPRRAS-
>Mouse,_Dup_3_[X]
SSQV------------------------------TLPLLPVPTVLKGLSVAGGITRILSLEGEMAAAGGGVKSVAGEDLA
VP----------FDPEGSRGPDIELGHGRPLTRSQSKGRKGQGGQGGKGNKGHSGPPPETQSSSKGKQPNQNVRAEHAGG
PPLPGARAAPTRSQPQPSSSRSSGLSSSHHFERP-VGNLEAPESTLISATATAGFVSFHQALCTGAGPRSH---------
-VPGSSRAGRDPSIPAGREWPQARAHDEED----------------------------D---------------------
-SDGDDSEDPRGSSSTEGLVLCSRIVPHPSSAAEVVFLE---------SRGRSTRSS-----------------------
--SQRGSSHATPSRGRITPSRGRSTRSSSQRGSSSA-----------------TPSRG-----RGRGRSTRSSFQIRSSL
IRV-----------SQSSCNRPAVPRRAS-
>Mouse,_Dup_2_[X]
SSQV------------------------------TLPLHPVPTVLKDPSVAGGITRILSLEGEMAAAGGGIKSVAGEDLA
VP----------FDPEGSRGPDIELGHGRPMTRSQSKGRKGQGGQGGKGNKGHSGPPPETQSSSKGKQPNQNVRAEHAGG
PPLPGARAAPTRSQPQPSSSRSSGLSSSHHFERS-VGNLEAPESTLISTTATAGFVAFHQALRTGAGPRSH---------
-VPGSSHAGRDPSTPAGQEWPQARAHEEDD----------------------------D---------------------
-SDGDDSEDPRGSSSTEGLVLRSRVVPHPSSATEVVFLE---------SRGRSTSSS-----------------------
--SQRGS--------RTTPSRGRSTRSSSQRGSSSA-----------------TLSRGSSSRGPSRGRSTRSSFQIRSSL
IRV-----------SQSSCNRPAVPRRAS-
>Mouse,_Dup_1_[X]
MAS--------------------------------------------------------------AVRGGVTSVAGEDLG
TP----------FDPEGSRGPDIELGLGRPTMRNQSKGGKSQGGQGGKGDKGHSGPPPQTQSSSKGKQPSRNLRAERAGG
PPLPGVRAAPARSQPQPPSSLSSGLSSSHHFERP-VGNLEAPGRTLRSATAAAGSVAFCQALHTGAGPRSR---------
-VPGSSPAERDPTTPAGREQPQARPHDEDD----------------------------D---------------------
-SDGDDHNDPRGSGTTKGLVLRSRVVPRLSSAAAVVGLE-----------------------------------------
--------------------------------------------------------------------SMRSSSQIRSSL
IRA-----------SRSSCNRPAFPR-KAF
>Mouse,_Ancestral_[X]
MASSSERGLEALRDTDEEG---------------EAPGPSGPRGRGGPSGAGSALRLRSLEAEM--AAACVTSTAGEDLG
TFS---EPGSQHGDPEGGGGPDLELGHARPMMRSQGKGGG--ADQGGKGRKGGSGSPPHTKSSRKREQPNPNRSLQGAAG
PPLPGARGSPA--MPQPESSLSPRPDQSHHFDFP-VGNLEAPGPTLRSSTSQGVPEALR---------------------
-CAESSRAESDQSSPAGRELRQQASPRAPD----------------------------D---------------------
-DDGDGGPDPRGSGTPEGWVLRSGVVPFGRSSASVVSPE-EQELES--EPGPSSRPQASRSSFAVPGRSSLAAEDSPPRR
PVRMRASSPSPPGRLYPLPKHYFEGVHSPSSSSSES-SSVSSH-----SPLNKAPDPGSS--PPLSSLSGPNPFWL--AL
IADLDNLDSSSPRVPGEEI--EAAPH-TG-
>Guinea_pig,_Ancestral_[X]
MATWSEEE-KRHGNEVPGLKNEFNLAPEDTGTGNENTVALGLTASGSVSQSS-DPGKSSTAGFLGS----VAILAGEDPV
QTSETCLSAEHSSNLQGSRSPHVYLRHVDSGT-----GGQSEVEQDPESTNLPSELSAQTKSPRRNYPRKQPSHKQAAT-
--SPERPQLLGSSVLLPPSSRRSQCSTGYQSQASPGSQATSPGPALRGQTLQTGRALRSGTTVTGKAPRRT-------GT
SKSTSGHAQGSRAKLPGSALRSSVSRSGPDPGPVLRSSTSGTGLHARRHATSSGST-RSSASRPRFVQRSHATPPGPEGR
SRANPPRSDQRTRTTPPGPVLRSHSALGRSALRRRRTQPVSGGRDPF-AARVALGKPGLKSASISPHPEAQNPPSQPVWH
AVRMRASSPSPPGRYFPLRRLSSERVSSSSSSSSSSSSTTSPGLSPSSSSTKVSGQSSSSSFCGLRSIRTPSPASLRRAL
LPELDALAAFSR-EQEEIKDAPSSPTPPL-
>Groundhog,_Ancestral_[?]
MATQAEKQQKPQQGEVPGQKNEATLAPGHVGRVYQDPVALVPTAPSHEAVFG-DTDQSSTAGSATS---AVVSTACEDPV
LPSMDSMSAKRRVDLQDSRGSQASLRREEPET------------------SGQEQPQAQKKSPENKRRKKQPSQPSRDQA
EKPTGCHLFPGASVPPPPSSQPRRRRRRCGSQASTWNHATGPGPALRRQALRADSALCSGTTVPGHGTQSHASTLGPARS
SASRPRPALRRRASPPGPVLRSGASRPSPDPGPGLRNGASQHGSDLRSHVTRPGPALRCPATRPGAPVRTSASRPDTTLR
RPATNSGPTPSSTTSTTGLGPRRRPTLQRSAIPIRGSLRNPGVRRPP-PSSRAPLQHVFQSSSSSSEREVGSPPSQAVWH
AVRMRASSPSPPGRFFTLHRQRSESISTSTSSSSSPSPTRSPGLSPSSSPTKFPGQGSSSPCYGLGSISTPSPSSLRRAL
LPELDAPSSEIPGEQGG----------EQV
>Eastern_gray_squirrel,_Ancestral_[?]
MATQGEKKQKHQQGEIPGQKNDAALALGHVGTVYQDPVALVSTAPSNEALFG-DAGQSGTAGSSTS---AVVSTACEDPV
LPFMDIVPAKRRVDLQGNHGPQASLRREDAET----------------ETGGPEQPQVQTKSPGNNRRRKRPSR---DQP
VKPTERHLLPGSSVPPPPSSPRSRPGRRRHSEASTWNHGTGPGPALRSQTSRSGPALSSGTTLPGRALRRHGSAPGPARS
SSSRPGPALRRRAATPGPVLRRGASGPSPDPGPVLRNGASQLGPDRRSRATQPGPALRHPARRPGRPVRSRATRPDPALR
SSAAKSGPTSSRTTSTTGLGQRSRPTQRRSAVLNRHTLPEPAGRKSS-SSRASLQKIIFKSSSSSSEPELRSMPSQSVWH
AVRMRASSPSPPGRFFPLYRQCGESFSSSSSSSSSSSPTTSPGLSPSSSPTKFSDQSSSSPRYGLGSISTPSPSSLRRAL
LPELNILSSALEENR-------------EM
>Damara_mole_rat,_Ancestral_[?]
MASQSDDE-KNPQDEVPGPKDESALAPGYSGTGNEDPVSWVFTTSVSTPLSG-GVLRGSSAGSQGS----VAILSGEDPA
PNTETRVLEEHSSYVQGDRIPDLRFSHGGSHS-----GSQSEVEQASKDTDLPAGLSAQKKGRRRKYSGKRPGGKQAKLA
AASPERPQLPGAPMPLPPSSARSQASVGHHSEVSPRSQEARPGAALRSQAVQAGPSSHSGTASTDRAQRLT-------CS
SATGPGPAQGSGDTPPGPVH----------PGPTQRSPESQPGPAQRTRATPPVPV-RGNASQPGPAPRSRTTPPGPDG-
---------RRRRSAPPCHVVR--------SPSLQSSLPVSGGRDP---------YPALQSSSVFPVREAQSPPSRPIGR
ALRMRASSPSPPGRYFSLRMLFGEDFSSSSSASAYSSSSMSVSQSPSSSFAEFSGQRSSPPRFGLRSIRTPSPDSLRRAL
MPELDALSAAISGEQEEIRGSPPSPASSVV
>Arctic_ground_squirrel,_Ancestral_[X]
MATQAGKQQKPQQGEVPGQKNEATLAPGHVGRVYQDPVALVPTAPSHEAVFG-DTDQSSTAGSATS---AVVSTACEDPV
LPSVDSMSAKRRVDLQDSCGSQASLRREEPET------------------SGQEQPQAQKKSPENKRRKKQPSQPSRDQA
EKPTGSHLLPGASVPPPPSSQPSRR-HRRRSQASTWNHATGPGPALRSQALRADSALCSGTTVPGHGPQSHASTPGPARS
SASRPRPALRRCASPPGPVLRSGASRPSPDPGPGLRNGASQRGSDLRSHVTRPGPALRRPATRPGAPVRTSASRPNTTLR
RPATKSGPTPSSTTSTIGLGPRRRPTLQRSAISSRGSLRNPGGRRPP-PSSRAPLQHVFQSSSSSSEREVGSPPSPSSWH
AVRMRASSPSPPGRFFPLHRQRSESISISTSPSLASSPTRSPGLSPSSSPTKFPGQGSSSPCYGLDSISTPSPSSLRRAL
LPELDAPSSEIPGEQGG----------EQV
>African_grass_rat,_Copy_4_[X]
MATDSEKMLRAGRDTDRRG---------------KAPAAPVLPGPSGTSAAGRAPQGLR-VETM--AAAEAISMTGGQLG
LFS---VPGNQHFDPEGGRGPNIELGRLRPKVRSQGEGGKGKGGEGGEGGGSGDGPPAQTKSSRKRKQPNENLTTECAGG
LQLPEALELPG--TPQPPSSLSSQPGSSHRFDFS-TGNLESLGPTLRSSTVLHAPEAPSQAVPTVSGPHSR---------
-APKARCDGREHDTPVGQELGQQALLTAPD----------------------------D---------------------
-GLCHYDPDPKGSVTPEGRVLRSRVVTSGRSSTSVVSPELEGEEDP--EPGPSSRPQASLSTHAVPRRSLLATRGSPPRR
PVRMRASSPSPPCRHYAFPGQYNEGASSSSSSSNEDVPCVDPP-----SLLNKTPERGSPSLGDLSSDSGPSPGALWRAL
IPDLDNLDSSSSGESDEEI--EITPH-PPA
>African_grass_rat,_Copy_3_[X]
MATDSEKMLRAGRDTDRRG---------------KAPAAPVLPGPSGTSAAGRAPRGLR-VETM--AAAEAISMTGGQLG
LFS---VPGNQHFDPEGGRGPNIELGRLRPKVRSQGEGGKGEGG-----KGGGDGPQAQTKSSRKRKQPNQNLTTECAGG
LQLPEALELPG--TPRPPSSLSSQPGRSHRFDFS-TGNLESLGPTLRSSTVLHAPEAPSQAVPTVSGPHSR---------
-APKARCDGREHSTPVGQELGQQALLPVPD--------------------------------------------------
----------------EGRVLRSQVVISGHSSTSEVSPELEEEEDT--EAGPSSQPQASPSTHAVPRRSLLATRGSPPRR
PVRMRASSPSPPCRYYAFPGQYNKGASSSSSSSNEDVPCVGPP-----SLLNKSPERGSPSLGDLRSVSGPNPGALCHAL
IPDLDNLDSSSSGESEEEI--EIAPH-SPA
>African_grass_rat,_Copy_2_[X]
MATNSEKVLKAGRDTDRRG---------------KAPAASVLPGHSGTSAAGRAPRGLR-VETM--AAAEAISMTGGQLG
LFS---VRRNQHFDPEGSRGPNIELGRLRPKVRSQGEGGKSEGREGHEGEGGGHRPPAQTKSSRKRKQPNQNPTTECAGG
LQLPEALELPG--TPRPPSSLSSQPGSSHHFEFS-AGNLESLGPTLRSSTVPR-PEAPSQAGPTVSGPHSR---------
-APKARCDGRDHSTPVGQELGQQALLPVPD----------------------------D---------------------
-GLCHSGPDPKGSVTPEGRVLRSRVVTSGHSSTSVVSPELEGEEEP--EPGPSSRPQASLSTHAVPRRSLLATRGSPPRR
PVRMRASSPSPPGRHYPFPGQYNEGASSSSSSSNEDVSHVDPP-----SLPNKSPERGSSSLDDLSSDSGPSPGALWRAL
IPDLDNLDSSSSGESEEEI--EIAPH-PP-
>African_grass_rat,_Copy_1_[X]
MATNSEKVLKAGRDTDRRG---------------KAPSASVLPGPSGTSAAGRAPRGLR-VETM--AAAEAISMTGGQLG
LFS---VPRNQHFDPEGGRGPNIELGRLRPKVRSQGEGGKVEGGKGVEGRKGGDGPPAQTKSSRKRKQPNENPTTECAGG
LQLPEALELPG--TPQPPSSLSSQPGSSHHFEFS-VGSLESLGPTLRSSTVPRAPEALSQAGPTVSGPHSR---------
-APKASCDGRDHSTPVGQELGQQALLPVPD----------------------------D---------------------
-GLCHRGPDPKGSVTPEGRVLRSSVVTSGHSSTSVVNPELEGEAEP--EPGPSSQPQASLSTHAVPRRSLLATRGSPPRR
PVRMRASSPSPPGRHYPFPGQYNEGASSSSSSSNEDVSCVGPP-----SFLNKTPERGSPSLGDLSSDSGPSPGALWRAL
IPDLDNLDSSSSGESEEEI--EIAPH-PPA
>Hit2_Rhesus_(reversed)_(wasn't_in_OG_alignment)
--------------------------------------------------------------------------------
---MAAVPGKRHSDLQGCRRPHQVLGCVMPHG-----DSQAAVGPPPKATGHADEHPAQTKRPGNNRHRKQPGCDQTVPA
QRPPGRRLFPG---PLQPSSPGSQPSSRCHSGATVSSQATQPGPALLSHASGPSPACRSRIAPPGPALRRR---------
-ASGSGPAIRRCTTQPGPALPRRATQ----PGPARLGSAPAPGYDLRSRATPPVPAFRRGASGPSPALQRRGNPPCPALR
GRTARSSPAPHSTSMTPGTVLRSRSTQRRSALLSRRSPPGSADENTL-SHGAGLRQLAFQSSSGSSDPEVPRRTSPPGWH
AVRMRASSPSPPGRFFPIPQ------------------------------------------------------------
-----------------------------Q
>Rhesus_monkey,_Ancestral_[X]
TATQSEKEQKHQQDKVQGLNNKAALASGDAGTENQDPAASVPTVSSQASPSGGAALSSSTAGSSAAATSAAIFITDEASG
LPIIAAVRRERHSDLRDCLSPHEVFGCVMPEG-----GSQAAVG-PQKATGHADEHLAQTKNPRNSRRRKQPCRNQAAPA
QKAPGRRLFPG---PLPPSSPGFRPSSHPRSGASTSSQATHPGPALLSHASEARPASQSRITLAASALRRR---------
-ASGPGPVIRRCTAQPGPAFPRRATHLDAAPGPARRGRASAPGSARRDRSSAPGPARRGRDSAPGPARRGHTSAPGPALR
GRTARSDPAHRSTSTTPGTGLPSRSTQRSSALLSRRSLSGPADENP--SCGAGLRRLAFQSRSGSPDPEVPSRASPPVWH
AVRMRASSPSPPGRFFPIPQQWDESSSSYASNSSSCSPSRSPGLSPS----------SPSPFLGLRSISTPSPDSLRRAL
MPEFYALSPVPPEEQAEIEGTAHPATPPP-
>Proboscis_monkey,_Dup_1_[A]
--------------------------------------------------------------------------------
---M-------------------------PHG-----DSQAAVGPSPKATGHADEHPAQTKRPRNNRHRKQPDRDQTVPA
QRPPGRRLFPG---PLQPSSPGSQPSSRCHYGATVSSQATQPGPALLSQASGPSPACRSRIALPGPALRRR---------
-ASGLGPAIRRCTTQLGPALPRRATQ----PGPARLGRAPAPGYDLRSRATPPVPAFRRGASGPSHALQRHGNPPCPALR
GRTARSSPARHSTSMTPGTVLRSRSTHRRSALLSRGSPPGSADENTL-SRGAGLRQLVFQSSSGSSDPEVPRRTSPPGWH
AVPMRASSPSPPGRFFPIPQQ-----------------------------------------------------------
------------------------------
>Proboscis_monkey,_Ancestral_[X]
MATQSEKEQKHQQDKVQGLNNKAALASGDAGTENQDPAASVPTVSGQASPSGGAALSSSTAGSSTATTSAAIFITDEASG
LPIIAAVRRERHSDLRDCRSPHEVFGCVVPEG-----GSQAAVG-PQKATGHADEHLAQTKNPQNSRRRKQPCRNQAAPA
QKPPGRRLFPG---SSPPSSPGFRPSSHPGSRASTSSQAIQPGPALLSHASEARPASQNRITLADSALRRR---------
-ASSPGP-----------AFPYRATHLDAAPGPARRDRASAPGPARRDRASAPGPARRDRDSAPGPACRGHTSAPGPALR
GRTARSDPAHRSTNTTPGTGLRSRSTQRSSALLSRRSLSGPADENP--SSGAGLRRLAFQSRSGSPDPEVPSRASPPVWH
AVRMRASSPSPPGRFFPIPQQWDESSSSYAS-NSSCSPSRSPGLSP------------SSPFLGLRSISTPSPDSLRRAL
MPEFYALSPVPPEEQAEIESTAHPATPPEP
>Phillipine_flying_lemur,_Copy_4_[X]
MATRSQKEQKLQQGEVPEPNDEAACAPGEAGTGNHDPVASVPTAWSDVSPSGSVSLRSSPAGSSTA-VSAAISMADEDPG
LPSMACVQAKRRSDPQGRRSPHAELRQVVPKT-----DGQAALGQAPEGTGQASGHP----SPGNGRRRERPCRQQPAQA
QKPPGRHL-P-PSGLSPPSSPRSRRRSRRRRRTAPQSPASRSGPALRSQADGAGAALRDRASDPGAARHSCTTPAGPARR
RASGPGPAIQVRATRSDPAVRRRPSA----KGPAPRSGASQSGLALPSRDSPPGPASHGGESGSGSAVRRQPSAPGPALR
GRSASSGLTLSSTSTAPGPVLQSRSTQRRSALLSRHSLSGPAGGNPS----PAGRRLVFQSSPSPPDPQVPSLGSQPTWH
AVRMRASSPSPPGRFFPFPEQYGETSSSSCATSSSSSSPRSPSRSPSSSPTKFSGQS---------S-SSSS--------
-----------------------------P
>Phillipine_flying_lemur,_Copy_3_[X]
MATRSQKEQKLQQGEVPEPNDKAACAPGEAGTGNHDPVASVPTAWSDVSPSGSVSLQSTPAGFSTA-VSAAISMADEDLG
LPSMACVQAKRRSDLQGRRSPHAELRQVVPKT-----DGQATLGQAPEGTGQASGHP----SPGNGRRRERPCRQQPAQA
QKPPGRHL-P-PSGLSPPSSPRSRRRSRRRL-TAPQSPASRSGPALRSQADGVGAALRDRASDPGPARRSCTTPAGPARR
RASGPGPAIQVRATRSDPAVRRRPSA----KGPAPRSGASQSGLALPSRDTPPGPASHGGESGSGSAVRRRSSAPGPALR
GRSASSGLTLSSTSTAPGPVLQSRSTQRRSALLSRHSLSGPAGGNPS----PAGRRLVFRSSPSPPDPQVPSLGSQPTWH
AVRMRASSPSPPGRFFPFPEQYGETSSSSCATSSSSSSPRSPSRSPSSSPTEFSGQS---------S-SSSS--------
-----------------------------P
>Phillipine_flying_lemur,_Copy_2_[X]
MATRSQKEQKLQQGEVPEPNDEAACAPGEAGTGNHDPVASVPTAWSDVSPSGSVSLRSSPAGSSTA-VSAAISMADEDPG
LPSMACVPAKRRSDPQGRRSPHAELRQVVPKT-----DGQAALGQAPEGTGQASGHP----SPGNGRRRERPCRQQAAQA
QKPPGRHL-P-PSGLSPPSSPRSRRRSRRRRRTAPQSPASRSGPALRSQPDGAGAALRDRASDPGAARRSCTTPAGPARR
RASGPGPAIQVRATRSDPAVRRRPSA----KGPAPRSGASQSGLALPSRDSPPGPASHGGESGSGSAVRRRSSAPGPALR
DRSASSGLTLSSTSTAPGPVLQSRSTQRRSALLSRHSLSGPAGGNPS----PAGRRLVFRSSPSPPDPQVPSLGSQPTWH
AVRMRASSPSPPGRFFPFPEQYGETSSSSCATSSSSSSPRSPSRSPSSSPTKFFGQS---------S-SSSS--------
-----------------------------P
>Phillipine_flying_lemur,_Copy_1_[X]
MATRSQKEQKLQQGEVPEPNDEAACAPGEAGTGNHDPVASVPTAWSDVSPSGSVSLRSSPAGSSTA-VSAAISMADEDPG
LPSMACVPAKRRSDPQGRRSPHAELRQVVPKT-----DGQAALGQAPEGTGQASGHP----SPGNGRRRERPCRQQAAQA
QKPPGRHL-P-PSGLSPPSSPRSRRRSRRRRRTAPQSPASRSGPALRSQPDGAGAALRDRASDPGAARRSCTTPAGPARR
RASGPGPAIQVRATRSDPAVRRRPSA----KGPAPRSGASQSGLALPSRDSPPGPASHGGESGSGSAVRRRSSAPGPALR
DRSASSGLTLSSTSTAPGPVLQSRSTQRRSALLSRHSLSGPAGGNPS----PAGRRLVFRSSPSPPDPQVPSLGSQPTWH
AVRMRASSPSPPGRFFPFPEQYGETSSSSCATSSSSSSPRSPSRSPSSSPTKFFGQS---------S-SSSS--------
-----------------------------P
>Orangutan,_Dup_1_[A]
--------------------------------------------------------------------------------
---MAAVPAKRHSDLQGCRRPHQVFGCVMPYG-----DSQAAVGPPWKATGHSDEHPAQSKSPGNNRHRKRPGRDQAVPA
ERPPERRLFPG---PLQPSSPGFQPSSRCGSRACVSSQATQPGPALLSHESGPSPAGRSRIALPGPALRRR---------
-ASGSGPAIRRCTTQPGPALPRRATH----PGPARRGRAPAPGSDLRSQATPPVPAYRRGASGPSRALQRRGNPLGLALR
GRTARSSPARHSTSMTPGTALRSRSTQRRSALLSRCSQLGPADEDTL-SHGAGLGQLAFQSSLGSSDPEVPRSASLPGWH
AVRMRASSPSPPGRFFPIPQ------------------------------------------------------------
-----------------------------Q
>Orangutan,_Ancestral_[X]
MDTQSEKEQKHQQDEVQGLNNETALASGDAGTGNQDPAASLTTVSSQASPSGGAALSSSTAGSSAAATSAAIFITDEALG
LPIIAAVLTERHSDRQDCRSPHEVFGCVVPEG-----GSQAAVG-PQKATGHADEHLAQTKSPGNSRRRKQPCRNQAAPV
QKPPGRRLFPG---LLPPSSPGFPPSSHPCSGASTSSQATQPGPALLSHASEARPATQSRTTLAASGVRRR---------
-ASGPRPVIRRCTAQPGPAFPRRATHLDLAPGPARRGRDSVPGPARRGRASTPGPARRGRDSAPGPARRGRDSAPGPALR
VRTARSDPGHRSTSTTPGTGLRSRSTQRRSALLSRRSLSGSADENP--SCGTGSERLAFQSRSGSPDPEVPSRASPPVWH
AVRMRASSPSPPGRFFPIPQQWDESSSSSSYASNSSSPSRSPGLSPS----------SPSPFLGLRSISTPSPESLRYAL
MPEFYARSPVPPEEQAEIESTAHPATPPP-
>Mouse_lemur,_Ancestral_[X]
MATQSEKEEKHRQGELPGPKNEAALGSGDESVGNQESAAVVHAVASDASPSGA--------LSSSPAAAAAIFVPDEGPG
LPSMECVKAKRRSDLQGSRSPHADLRRVVSEK-----AGLAAVEPPLKGTGQPSGHPAQTKSPRKNRRSQQPHRNPAAQA
RKLPGSRLFPVYSEPLSPSSPRSQPSSSRHSQASTWSQASRPGPAFRSQAARAGPDLHSQASEPSPAVQSR---------
-ATPPGPAVRRRACAAGPAPRSQGSPLGTAPGPALHSRASPPGPTLRSRANLPGPALHGIAPGPGPARQSHSTPPGRVLR
SSTARSSPTIRTTITTPGPVIRRCSTQRRSTLLSSRALPESADGNPHSPPGCALQRLVFRSNRSSPDPEVPSLASQPSWH
AVRMRASSPSPPGRLYPILNQSGESSCSCSS----SSPHRSPGLSPSSSPTTFPGQSSSSPFLGLSSIPTPSPDSLRRAL
LPELDSLRSVERSR--------------PT
>Marmoset,_Ancestral_[X]
TVTQSETEQKHQQDKVLRPNNKAAPASGDARTGNQDPASSVPTVSSDVSPSGSASLSSSRAGSTA----AAIFTAHENPG
LPIMAAVPSERYSDLQACCSLREDLGCEVTEG-----GSQAAVGPPPKATGHA-EHPAGTKSPWNNRRRKQPCRDRGAYG
QKPPGRCLLTR---LLPPSSPGSQPSSRRCSQASTSSQATQPGPALLSHASETRPASQSLIALPASARHGH---------
-ASGPGPVFQHCTAPPGLSFPPFAVHLDPAPGPAGRGRAPAPGPAGRGRAPAPGPAPRGSTSGSSPPLQRSGHPPGRALR
S-TARSTPARRSTSMTPDTGLRSCSTQRRSALLSR-SLSGPADENP--SCGAGLRRLAFQSSSGSPDPEVPSSPSPPVWH
AVRMRASSPSPPRSYFPIPQQWDESSSSSSP-----SPSRSPGTSPSSSPTKISGQSSSSPFLGLRSISTPSPESLRRAL
MPELYAPSPVPPEEQAEIESTAHPPPPPEL
>Human,_Dup_1_[A]
RAATG---------------------------------------------------------------------------
--------------------PH---------------------------------------PPRKWRRRWRLCWNQQCG-
-----------------TSARRCRRETRHRRRWDRSNRIFIPGPTAITGGRGSLIVLPS---------------------
--------------------------------------------LLFLRATPPVPAYRRGASGPSPALQRCGNPPGPALR
GRTARSSPARHSTSMTPGTALRSRSTQRRSALLSRRSQLGPADENTL-SHGAGLGQLAFQSSSGSSDPEVPRSASPPGWH
AVRMHASSPSPPGRFFPIHQQ-----------------------------------------------------------
------------------------------
>Human,_Ancestral_[X]
MATQSEKEQKHQQDEGQGLNNETALASGDAGTGNQDPAASVTTVSSQASPSGGAALSSSTAGSSAAATSAAIFITDEASG
LPIIAAVLTERHSDRQDCRSPHEVFGCVVPEG-----GSQAAVG-PQKATGHADEHLAQTKSPGNSRRRKQPCRNQAAPA
QKPPGRRLFPE---PLPPSSPGFRPSSYPCSGASTSSQATQPGPALLSHASEARPATRSRITLVASALRRR---------
-ASGPGPVIRGCTAQPGPAFPHRATHLDPAPGPARRGCDSAPGPARRGRDSAPVSAPRGRDSAPGSARRGRDSAPGPALR
VRTARSDAGHRSTSTTPGTGLRSRSTQQRSALLSRRSLSGSADENP--SCGTGSERLAFQSRSGSPDPEVPSRASPPVWH
AVRMRASSPSPPGRFFPIPQQWDESSSSSY-ASNSSSPSRSPGLSPS----------SPSPFLGLRSISTPSPESLRYAL
MPEFYALSPVPPEEQAEIESTAHPATPPP-
>Green_monkey,_Dup_1_[A]
--------------------------------------------------------------------------------
---MAAVPGKRHSDLQGCRRPHQVLGCVMPHG-----DSQAAVGPPPKATGHADEHPAQTKRPGNNRHRKQPGRDQTVPA
QRPPGRRLFPG---PLQPSPPGSQPSSRCHSGATVSSEATQPGPALLSHASGPSPACRSRIAPPGPALRRR---------
-ASGSGPAIRRCTTQPGPALPRRATQ----PGPARLGRAPAPGYDLRSRATPPVPAFRRGASGPSPALQRRGNPPCPALR
GCTARSSPACHSTSMTPGTVLRSRSTQRRSALLSRRSPPGSADENTL-SHGAGLRQLAFQSSSGSSDPEVPRRSSPPGWH
AVRMRASSPSPPGRFFSIPQ------------------------------------------------------------
-----------------------------Q
>Green_monkey,_Ancestral_[X]
TATQSEKEQKHQQDKVQGLNNKAALASGDAGTENQDPAASVPTVSSQASPSGGAALSSSTAGSSAAATSAAIFITDEASG
LPIIAAVQRERHSDLRGCRSPHEVFGCVMPEG-----GSQAAVG-PQKATGHADEHLAQTKNPRNSRRRKQPCRNQAAPA
QKPPGRRLFPG---PLPPSSPGFRPSSHPCSGASTSSQATQPGPALLSHASEARPASQSRITLAASALRRR---------
-ASGPGPVIRRCTAQPGPAFPRRATHLDAAPGPARRGRASAPGSARRDRASAPSPARRGRDSAPGPARRGHTSAPGPALR
GRTARSDPAHRSTSTTPGTGLPSRSTQRSSALLSRRSLSGPADENP--SCGAGLGRLACQSRSGSPDPEVPSRASPPVWH
AVRMRASSPSPPGRFFPIPQQWDESSSSYASNSSSCSPSRSPGLSPS----------SRSPFLGLRSISTPSPDSLRRAF
MPDSDALNPAPPEEQAE-------------
>Gorilla,_Dup_1_[A]
--------------------------------------------------------------------------------
---MAAVPAKRHSDLQGCRRPHHVLGCVMPYG-----DSQAAVGPPPKATGHSDEHPAQTKSPANNRHRKRPGRDQAVAA
QRPPGRGLFPR---PLQPSSPWSQPSSRCGSRASVSSQATQPGPALLSHASGPSPARRSSIVLPGPALRRR---------
-ASGSGPAIRRCTTQSGPALPRRATH----PGPARRGCAPAPGSDLRSRATPPVSAYRRGASGPSPDLQRCGNPPVPALR
GRTAKSSPARHSTSMTPGTALRSRSTQRRSALLSRGSQLGPADENTL-SHGAGLGQLAFQSSSGSSDPEVPRSASPPGWH
AVRMRASSPSPPGRFFPIHQ------------------------------------------------------------
-----------------------------Q
>Gorilla,_Ancestral_[X]
VATQSEKEQKHQQDEVQGLNNETALASGDAGTGNQDPAASVTTVSSQASPSGGAALSSSTAGSSAAATSAAIFITDEASG
LPIIAAVLTERHSDRQDGRSPHEVFGCVVPEG-----GSQAAVG-PQKATGQADEHLAQTKSPGNSRRRKQPCRNQAAPA
QKPPGRRLFPE---PLPPSSPGFRPSSYPCSGASTSSQATQPSPALLSHASEARPATQSRITLVASALRRR---------
-ASGPGPVIRRCTAQPGPAFPRRATH----LDPARLSPESAPGPARRGRASVPGPAPRGRDSAPGSARRGRDSAPGPALR
VRTARSDPGHRSTSTTPGTGLRSISTQQRSALLSRRSLSGSADENP--SCGTGSERLAFQSRSGSPDPEVPSRASPPVWH
AVRMRASSPSPPGRFFPIPQQWDESSSSSY-ASNSSSPSRSSGLSPS----------SPSPFLGLRSISTPSPESLRYAL
MPEFYALSPVPPEEQAEIESTAHPATPPEP
>Golden_snub-nosed_monkey,_Ancestral_[X]
MATQSEKEQKHQQDKVQGLNNKAALASGDAGTENQDPAASVPTVSSQASPSGGAALSSSTAGSSTATTSAAIFITDEASG
LPIIAAVRRERHSDLRDCRSPHEVFGCVVPEG-----GSQAAVG-PQKATGHGDEHLAQTKNPQNSRRRKQPCRNQAAPA
QKPPGRRLFPG---PLPPSSPGFRPSSHPGSGASTSSQAIQPGPALLSHASEARPASQSRITLADSALRRR---------
-ASGPGPMIRGCTAQPGPAFPYRATHLDAAPGPARRDRASAPGPARRDRASAPGPARRDRDSAPGPARRGHTSAPGPALR
GRTARSDPAHRSTNTTPGTGLRSRSTQRSSALLSRRSLSGPADENP--SSGAGLRRLAFQSRSGSPDPEVPSRASPPVWH
AVRMRASSPSPPGRFFPIPQQWDESSSSYAS-NSSCSPSRSPGLSPS----------SPSPFLGLRSISTPSPDSLRRAL
MPEFYALSPVPPEEQAEIESTAHPATPPP-
>Gibbon,_Dup_1_[A]
--------------------------------------------------------------------------------
---MAAVPAKRHSDLQGCHRPHHFLGCVMPYG-----DSQAAVGPPRKATGHSDEHPAQTKSPANNRHRKRPGRDQAVPA
QRPPGRRLFPG---PLHPSSPGSQPSSRCGSRASVSSQATQPGPALLSHPSVPSPARRSRITLPGPALRRP---------
-ASCSGPAIRRCTTQPGPSLPRRATH----PGPARRGRAPAPGSDLHSRATPPVPAYRRGASGPSPALQRRGNPPGPALR
GRTARSSPACHSTSMTPGTALRSRSTQRRSALLSRRSPLGPADGNTL-SHGAGLGQLAFQSSSGSSDPEIPRSASPPGWH
AVRMRASSPSPPGRFFPISQ------------------------------------------------------------
-----------------------------Q
>Crab-eating_macaque,_Ancestral_[X]
TATQSEKEQKHQQDKVQGLNNKAALASGDAGTENQDPAASVPTVSSQASPSGGAALSSSTAGSSAAATSAAIFITDEASG
LPIIAAVRRERHSDLRDCLSPHEVFGCVMPEG-----GSQAAVG-PQKATGHADEHLAQTKNPRNSRRRKQPCRNQAAPA
QKAPGRRLFPG---PLPPSSPGFRPSSHPRSGASTSSQATHPGPALLSHASEARPASQSRITLAASALRRR---------
-ASGPGPVIRRCTAQPGPAFPRRATHLDAAPGPARRGRASAPGSARRDRSSAPGPARRGRDSAPGPARRGHTSAPGPALR
GRTARSDPAHRSTSTTPGTGLPSRSTQRSSALLSRRSLSGPADENP--SCGAGLRRLAFQSRSGSPDPEVPSRASPPVWH
AVRMRASSPSPPGRFFPIPQQWDESSSSYASNSSSCSPSRSPGLSPS----------SPSPFLGLRSISTPSPDSLRRAL
MPEFYALSPVPPEEQAEIEGTAHPATPPP-
>Chinese_tree_shrew,_Ancestral_[X]
MASWSQKELKHLQGEGTGPKNKAAPAPGAAETGLHDPVA-----SSKVSPSSSGALHSSTACSSSAAASAAISFSEEDAG
LPSM---QAKRRSHRQGSRSPA---------------------GQPLKGSSQAGGHPAQTQSPTSNRRRKQPNRKQAVQA
QKPSERRLVPGCSGPVPPSSPGSQAHSRLRRQVNRWSHASGAGPAPRSHACAPGPALQVQASEPGPALRGLASEPAIARG
RTNAPGPAVRGLASAPGPAVRGRASEPAAAPGPAFRSRQPPPGPPLRSRATPPGPGLPSHESQPGPALRSGASGPGPALR
SRTTPSGPGIPSGTARSGPILRRCATQRRSAFPSRHSLAGPTDENP--SRGPYLRRLVFGSSSSSPDPEAPNHAPQPVWH
AVRMRASSPSPPGRFFPFPQQSGESSSSSSPLPSPPSSPKSSGPSLSSSPSRGSGQSSSSPFFGLSSIPTPSPASLRRAL
LPELYAQNPASPGEQDGIGSMLSPSTLPKM
>Chimp,_Ancestral_[X]
MATQSEKEQKHQRDEGQGLNNETALASGDAGTGNQDPAASVTTVSSQASPSGGAAPSSSTAGSSAAATSAAIFITDEASG
LPIIAAVLRDRHSDRQDCRSPHEVFGCVVPEG-----GSQAAVG-PQKATGHADEHLAQTKSPGNSRRRKQPCRNQAARA
QKPPGRRLFPE---PLPPSSPGFRPSSYSCSGASTSSQATQPGPALLSHASEARPATRSRITLVASALRRR---------
-ASGPGPVIRGCTAQPGPAFPRRVTHLDPAPGPARRGRDSAPGPARRGRASAPGPARRGRDSAPVSAPRGRDSAPGPALR
VRTARSDAGHRSTSTTPGTGLRSRSTQQRSALLSRRSLSGSADENP--SCGTGSERLAFQSRSGSPDPEVPSRASPPVWH
AVRMRASSPSPPGRFFPIPQQWDESSSSY--ASNSSSPSRSPGLSPS----------SPSPFLGLRSISTPSPESLRYAL
MPEFYALSPVPPEEQAEIDSTAHPATPPP-
>Bonobo,_Ancestral_[X]
MATQSEKEQKHQRDEGQGLNNETALASGDAGTGNQDPAASVTTVSSQASPSGGAAPSSSTAGSSAAATSAAIFITDEASG
LPIIAAVLRDRHSDRQDCRSPHEVFGCVVPEG-----GSQAAVG-PQKATGHADEHLAQTKSPGNSRRRKQPCRNQAARA
QKPPGRRLFPE---PLPPSSPGFRPSSYSCSGASTSSQATQPGPALLSHASEARPATRSRITLVASALRRR---------
-ASGPGPVIRGCTAQPGPAFPRRVTHLDPAPGPARRGRDSAPGPARRGRASAPGPARRGRDSAPVSAPRGRDSAPGPALR
VRTARSDAGHRSTSTTPGTGLRSRSTQQRSALLSRRSLSGSADENP--SCGTGSERLAFQSRSGSPDPEVPSRASPPVWH
AVRMRASSPSPPGRFFPIPQQWDESSSSY--ASNSSSPSRSPGLSPS----------SPSPFLGLRSISTPSPESLRYAL
MPEFYALSPVPPEEQAEIESTAHPATPPP-
>Baboon_hamadryas,_Dup_1_[A]
--------------------------------------------------------------------------------
---MAAVPGKRHSDLQGCRRPHQVLGCVMPHG-----DSQAAVGPPPKATGHADEHPAQTKRPGNNRHRKQPGCDQTVPA
QRPPGRRLFPG---PLQPSSPGSQPSSRCHSGATVSSQATQPGPALLSHASGPSPACGSRIAPSGPALRRR---------
-ASGSGSAIRRCTTQPGPALPRHATQ----PGPARLGSAPAPGYDLRSRATPPVPAFRRGASGPSPALQRRGNPPCPALR
GRTARSSPARHSTSMTPGTVLRSRSTQRRSALLSRRSPPGSADENTL-SHGAGLRQLAFQSSSGSSDPEVPRRTSPPGWH
AVRMRASSPSPPGRFFPIPQ------------------------------------------------------------
-----------------------------Q
>Baboon_hamadryas,_Ancestral_[X]
TATQSEKEQKHQQDKVQELNNKAALASGDAGTENQDPAASVPTVSSQASPSGGAALSSSTAGSSAAATSAAIFITDEASG
LPIIAAVRRERHSDLRDCLSPHEVFGCVMPEG-----GSQAAVG-PQKATGHADEHLAQTKNPRNSRRRKQPRRNQAAPA
QKAPGRRLFPG---PLPPSSPGFRPSSHPRSGASTSSQATHPGPALLSHASEARPASQSRITLAASALRRR---------
-ASGPGPVIRRCTAQLGPAFPRRATHLDAAPGPARRGRASAPGSARRDRASAPGPVRRGRDSAPGPVRRGHTSAPGPALR
GRTARSDPAHRSTSTTPGTGLPSRSTQRSSALLSRRSLSGPADENP--SCGAGLRRLAFQSRSGSPDPEVPSRASPPVWH
AVRMRASSPSPPGRFFPIPQQWDESSSSYASNSSSCSPSRSPGLSPS----------SPSPFLGLRSISTPSPDSLRRAL
MPEFYALSPVPPEEQAEIESTAHPATPPP-
>Baboon_anubis,_Dup_1_[A]
--------------------------------------------------------------------------------
---MAAVPGKRHSDLQGCRRPHQVLGCVMPHG-----DSQAAVGPPPKATGHADEHPAQTKRPGNNRHRKQPGCDQTVPA
QRLPGRRLFPG---PLQPSSPGSQPSSRCHSGATVSSQATQPGPALLSHASGPSPACGSRIAPSGPALRRR---------
-ASGSGSAIRRCTTQPGPALPRHATQ----PGPARLGSAPAPGYDLRSRATPPVPAFRRGASGPSPALQRRGNPPCPALR
GRTARSSPARHSTSMTPGTVLRSRSTQRRSALLSRRSPPGSADENTL-SHGAGLRQLAFQSSSGSSDPEVPRRTSPPGWH
AVRMRASSPSPPGRFFPIPQ------------------------------------------------------------
-----------------------------Q
>Baboon_anubis,_Ancestral_[X]
TATQSEKEQKHQQDKVQELNNKAALASGDAGTENQDPAASVPTVSSQASPSGGAALSSSTAGSSAAATSAAIFITDEASG
LPIIAAVRRERHSDLRDCLSPHEVFGCVMPEG-----GSQAAVG-PQKATGHADEHLAQTKNPRNSRRRKQPRRNQAAPA
QKAPGRRLFPG---PLPPSSPGFRPSSHPRSGASTSSQATHPGPALLSHASEARPASQSRITLAASALRRR---------
-ASGPGPVIRRCTAQLGPAFPRRATHLDAAPGPARRGRASAPGSARRDRASAPGPVRRGRDSAPGPVRRGHTSAPGPALR
GRTARSDPAHRSTSTTPGTGLPSRSTQRSSALLSRRSLSGPADENP--SCGAGLRRLAFQSRSGSPDPEVPSRASPPVWH
AVRMRASSPSPPGRFFPIPQQWDESSSSYASNSSSCSPSRSPGLSPS----------SPSPFLGLRSISTPSPDSLRRAL
MPEFYALSPVPPEEQAEIESTAHPATPPP-
>Panda,_Ancestral_[X]
MATPSEKAQKQQQGEMPGPKNEVAPDPGDAGVGNPDPGASVPSISSSLSPSGGGAPHSGTAGSSASAVVGAIAINGEGPE
LPSTARVQERERADLQGGRSPHAELRRVVPGAGQGQAGGVAAMVQAMRGVGQASGPPTLTTSPGKGRGRKQPRRGEAAQA
QKPPWQCLFPVCPVPLPPSSPGSQPSGRHRSRVSLRGHASQPGLALRSQARAPGPDLRSQAARPGPALNGHATPPGPARS
HASAPGPARRLGAPAPEPGLRPGASVSGPA-------R-----------ASAPGP-----ASGLGPALNNHASPPGPALR
SRANPIGPALCNGCPAPGFVLRSRTIQR-SSRRSRASLPVLTGLSPPSSPGVALRRLVCQSSSSSPNPEVPSLGAQPRWH
AVRMRASSPSPHGRLFPFPEQCGESSSSSSSTSSSGSPGQSPSSSSCSSSTNFSGQSTSSPFSGLGSISTPSPASLRRAL
LPELDALSPLFPGEEAETGSMPSSPTPPVV
>Linnaeus_two-toed_sloth,_Dup_2_[?]
M---------------PRPKNKVGPAFV--ETSSSDLVAQVPAESSDGSPSGP--LHNSTEGSSTA---AVDSIILENPG
MPSKGCVQSKRRSDLLGSQSSPADLRCAVAETSQD-EGRKATMGKPTRGTGQIRGHPNQIKSPGNNCGKKYPYRGEPAQS
QKPL------------SP---------LLSSQASTRSHTSRQAPALEGQAAPPGPALRSRASRPGPALRSRAT-------
---PPGPSPR------------------------------------------------SRATQPGPSFRSRAMPPSPTLC
SRATPPGRVLRSRATTPGPVVRSRAKQRRSALRKRPSLPGPTGRSPASTP----GSLVFGSCPSSPDPEAPRLASQPG-R
ALRMRASSPSPPGRFFPFFGQRGESVSSSSPGSPSQGRSSSPS--------GFSDWSSPSPFLGLNSISTPSPASLRRVL
LPELDSLSPAFPAE----------------
>Linnaeus_two-toed_sloth,_Dup_1_[Y]
MSTQSEKDQKKEKGKMPGPKNKVCPAFV--ETSSSDLVAQVPAESSDGSPSGP--LHNSTEGSSTA---AADSIILENPG
MPSKGCVQTKRRSDLLGSQSS-ADLRCAVAETSQD-EGRKATMGKPTRGTGQIRGHPNQIKSPGNNCGKKYPYRGEPAQS
QKPL------------SP---------LLSSQASTRSHTSRQAPALESQAAPPGPALRSRASRPGPTLRSRAT-------
---PPGPSP-----------------------------------------------------------RSRATPPSPTLC
SRATPPGSALRSRATTPGPVVRSRAKQRRSALRKRPSLPGPTGRSPASTP----GSLVFGSCPSSPDPEAPRLASQPG-R
ALRMRASSPSPPGRFFPFFGQRGESVSSSSPGSPSQGRSSSPS--------GFSDWSSPSPFLGLNSISTPSPASLRRAL
LPELDSLSPAFPAE----------------
>Linnaeus_two-toed_sloth,_Copy_2_[X]
MSTQSEKDQKKEQGKMPGPKNKVGPACV--ETSSSDLVAQVPAESSDGSPSGP--LHNSTEGSSTA---AADSIIVENPG
MPSKGCVQTKRRSDLLGSQSSPANLRCAVAETSQD-EGRKATMGKPTRGIGQIRGHPNQIKSPGNNRGKKYPYRGEPAQS
QKPL------------SP---------LLSSQASMRSHTSRQAPALEGQAAPTGPALRSRASRPGPALRSRAT-------
---PPGPALRSRTSRPGPA-----------PGPALGSRASSPNPALRSRATPPGPALRSRASSPNPALRSRATPPSPTLC
SRATPPGRARRSRATTPGPVVRSRAKQRRSALRKRPSLPGPTGRSLASTP----GSLVFGSRPSSPDPEAPRLASQPG-R
ALRMRASSPSPPGRFFPFFGQRGESVSSSSPGSPSQDRSSSPS--------GFSDWSSPSPFLGLNSISTPSPASLRRVL
LPELDSLSPAFPAE----------------
>Linnaeus_two-toed_sloth,_Copy_1_[X]
MSTQSEKDQKKEQGKMPGPKNKVGPACV--ETSSSDLVAQVPAESSDGSPSGP--LHNSTEGSSTA---AADSIIVENPG
MPSKGCVQTKRRSDLLGSQSSPADLRCAVAETSQD-EGRKATMGKPTRGIGQIRGHPNQIKSPGNNRGKKYPYRGEPAQS
QKPL------------SP---------LLSSQASTRSHTSRQAPALEGQAAPPGPALRSRASRPGPALRSRAT-------
---PPGPALRSRTSRPGFA-----------------SRASSPNPALRSRATPPGPALRSRASSPNPALRSRATPPSPTLC
SRATPPGRARRSRATTPGPVVRSRAKQRRSALRKRPSLPGPTGRSPASTP----GSLVLGSRPSSPDPEAPRLASQPG-R
ALRMRASSPSPPGRFFPFFGQRGESVSSSSPGSPSQGRSSSPS--------GFSDWSSPSPFLGLNSISTPSPASLRRVL
LPELDSLSPAFPAE----------------
>Rabbit,_Ancestral_[X]
MATQSENEKEHQPNEVPGRK-EADFASGDARPSNRYPLALAAPASGDLL-DGVLLSGGGDTGAAAAAAAAAISYVQEDSG
LPTS--VQA-ENCDLQGSPGLHTSVK--EPAT-----GTADTLGQSLEGTDQLEGHASLTKSPETKRRKKQSSRKQAAQ-
--PPERPVIPG--DPEPPSSG-SQRSR------SLRTQAVGSGPALRSQAKPPGSAASSGAPAPISALPTQA------GG
RASAPGPSIRRRAASPIPADGGRATQPGPATGPACRSRGTQTGPACRSRATQTGPVPRRRAPTPSPAARRRAAPLSPSSR
GRTTLRDPASRSRAEMPDRISRRRPAPRRSATVTCRSVPDPAEENHYSPRGCPLRKLVFDSSPESPEREVESRPPPPVWH
AVRMRASSPSPPGRFYCPPGKCGGSSPSSSSGSYSSTPTRAPVPVPSSSASSDGGSSSSSPFLGLNSIRTPSPASLRRAL
MPEVEALSSASPEEEEEEEEE--TEETEET
>Lesser_hedgehog_tenrec,_Ancestral_[X]
MMQP----------------------------------------------------------------------------
----------------------------------------------VEGRDPAGERPRPNEGPGKSQGKKQPPREEPSRG
LRAAKR-LFSETLLPTLPSSARPQAS-----------LSAYSDPTLRSHTRSRARALSSLTATLDQESQSQ---------
-AAGDSPVPRRAAAPPGNAGRPRGSA----PLPSRAHRAAPLGSA-GSLSSDPPP--RGRP-QHRPARRRSVTTSGPTIG
-----SRPSSQSHVVTPGLHLPSRGTQGRSAF---PYPPGPASQHHPVAINVFVQRGADAELSDGPDPESPRLASRPA-R
AVRMRASSPSPPGRIFPLPGHYGESFPSSPSSTPGRSSSSSS------------STSSATPFLGLRAISTPSPNSLRRAL
MPELDALSPASLEEQDEIG----------E
>Hit2_HedgehogTenerec_(reversed)_-_QM_Align_translation
MAGQPGKEQLQHLSPAAEPKNMASSAPSNAATGTGEPVHQVPTALHKPSTRRN--AHRSPEHADACGAATAFPTVGEALR
PRGEDRVRAASCSPGLGSRRAQADSGHVLPQASLGQVGTQATTMQPVEGRDPAGGRPRPNEGPGNSQGKKQPPREEPSRG
LRSAKRLLFLETPLPSPPSSARPQPSL-----------NTYSGPTLRSHTRSQARALSSLTATPDRESQSQAAGDSPV--
--------PRRAAAPPSAAAGRRGSAPSPS----------------RHRTAPPGSTG------------SL---------
------------------------------------------------------------------SSDPPPRGRAPH-R
PARR--------------------------------------------------------------SVTRPGPAVGSLCL
L---------TA----------------AW
>Hit3_Ferret_cDNA_translation
MATLSEKARKQPQGEVPGPKNKVPPAPGEAGVSSPDPRASVPSVSSGLSPSGGGAPHSGTAGSSASAAVGAISINGEGPD
LPSTARVQARERADLQGGRSPHAELRCVVPGAGQGQAGGVGAVVQAMRGVGQASGLPTLPTSLGKGRGRKQLGRKETAQA
QKPPGCCLFPGCPVPSPPSSPGPQPSGRRRSRASPWGQAAQPGPGLRSQAGAPGPALRSQAARPGPALSGCATPLGIDRH
CPPKPGPAPRGCATPPGPAPSTYTTPPRP-SGPALRSPARGSGQAL-----------HSNATRPSLALEIHTSPPGPTLC
SSTASPGPVLRSHASTLGPALRSHVTQQRSAVHSLPSPPGLAAQSLS-PPGFALRRLVFRSSSNSPDPEVLCFASQPG-P
AIHASSSSPSSLGAFSLFPRRYSESFSSSSPGSLGLSPCHSPV--------GCSVLTSSSCFCGLGSSSTPSPATIRRTL
LPALDALSPVSPGERAEIGSTPYPPTPPML
>Elephant,_Ancestral_[?]
MPGPASPEAT-------GPARSRTSRPGPARSRVATPGLALPEATPGPARRGSRASRSGPARRSPTGPGPALDSHATTPP
GPAGRCSRASRPGPVRRSRSPTPEPGPALPPAGRARPGPVGRSSVATPGLDL--RRPKA--TPGPARRGPRPGPDLDSHA
TAPPGPASRPGLAVPIPEATPGPARRGSRASRSGPRHPTPEPGPALDSHATPPGPAGRSRTSRPGPIRRSRVATPGLARR
PKATPGPARRSCTPEPGPALDSHATTPPTGPGPVRRSSVATPGLALRSPEATPGPARRGSTPWPGPALDSHAAPPGSAHR
STAAPPDPALSSHAPTLGPVLGSRTTKGRSTLSSGPALPGPAGLSPTLPSEITSRRLMFQSPSSSHDPAILHHVSDSE-N
SISTSSSSLSLSTCSFLFSGKYGKSLSSSSSSLRSLDPS------PTPSPSRLSDR-----FAPVRSFRCRPNSRVRRSL
LPEFDAVSPASAEVQAETGSRSPAT---TP
>Armadillo,_Syntenic_Copy_2_[X]
MATQSEKQQKQEQDEMPGHKNKVVPACF--GTSSSDLVAWVPPESSDQSPSGS--VYSISEGSSTT---AAVSIIVETPG
MPSTGCGQVKRSSKHRRSQSSHADHKCAVAETGQDQAGSKVTMGKPTRGTGQIRGHVTQTKSTGNNRGNKYPYSKEPAQP
QNAVS--LLTRFSEPLPPSSPRSQPSRSLRSQASTSSHVSRPGPALRSHATPPGPALRSRTTPPGPALRSRAS-------
---GPGPALRSRTTPPGPALCRRTTRSGPAPGPALRSRSNPRGPALRSRAVPPGPAVRSRATPPGPALRSRATAPVPDRH
SRATSPGPALRSRVSRSGPVLRSCATQRRSALRRQPSPPGPTGQGPSSPPAFALRRLVFQGRSNSPDPEVPSLASQPA-R
ALRMRASSPSPPGRYFPFLALLGESSTTSSPGSPSLGPSSSPS--------GLSDWSSSLPCFGLSSISTPSPASLRRAL
LPELDALSPASPRE----------------
>Southern_elephant_seal,_Ancestral_[X]
MDAPSQKAQKQEQGEVPGPKNEVAPAPGDAGAGNPDPSAVVPSVSSGLSPSGGGAPQSGTAGSSASAAVGAISVNGEGPE
LPSTGCVQERERADLQGGRSPHAKLRCVVPGAGLGQAGGVAAMVQAVRGVGQASGPPTLTASPGRGRGRKQPGREEAAQA
QKPPERCLFPACPVPLPPSSPGSQPSGRRRSRASPSGHASQPGPALRSQARAPGPALRSQAARPGPALNGRATPPGIARS
RASAPGPALRRHVPVSGPSLRSRASAPGPAPGPGLRGRASARGPARRGRASAPGPAYRNRASGLGSALNNHASPPGPALR
SRANPIGPALRNGCPTPGFVLRSRIIHR-SSPRSRASLPVPTGPSPPSSPGVALRRLVYQSSSSSPDPEVPSLGAQPRWH
AVRMRASSPSPPGRLFPFPAQYGESSSSSSSTSSSGSSSQSPSSSSSYSSTNFSGQSTSSPFSGLDSISTPSPASLRRAL
LPELEALSPLSPGEEAETGSVPSSPTPPVV
>Red_fox,_Ancestral_[X]
MATPSEKAQKQQLGEVPGPKNEVALAPGDAGVSNPDPGASVPSVSSDLSPSGGGALHSGTAGSSASAAVGAISITSEGPW
LPFMGCVLERERANLQGGRSPRAELKCVVPEAGQGQAGSVATMVQAMRGVGPTSGPPTQAMSPGKGHGRELTSHEETAEA
QKPPRRCLFPGCPVPVPPSSLTSQPRGCRHSQASPCGLASQPGPALRSQAR-PGPALRSQAARPGPAVNGRGTPPGPARN
RTSAPGPAHRRSASAPGPALHSRASAPGPAPGPALRRRASASGPALHCRAAAQGPAYRRG---------------GPALR
SRANQIGLALRNSFPTPGFVLRSRTILR-SSPRSHASLPVSAGLSPPSSPRLALRRLVCQSRSSSPNPEAPSLAAQPHWH
AVRMRASSPSPPGRLFPFFEQCGGNSSSSSSA--SGSPGQSPSSSSSSSSTNFSGQSPSCPFCGLGSISTPSPASLRRAL
LPELDARSPLPAEEQAETGSMPSSPTRPVV
>Racoon_dog,_Ancestral_[X]
MATPSEKAQKQQLGEVPGPKNEVALAPGDAGVSNPDPGASVPSVSSDLSPSGGGALHSGTAGSSTSAAVGAISITGEGPW
LPFMGCVPERERANLQGGRSPCTKLKCVVPEAGQGQAGSVATMVQAMRGVGPAIGPPTQAMSPGKGHGRELTSLEETAEA
QKPPRRCLFPGCPVPVPPSSPTSQPRGRRRSQASPCGLASQPGPALRSQAR-PGPALRSQAARPGPAVNGRGTPPGPARN
RTSAPGPAHRFSTSAPGPALHSRASAPGPAPGPALRRRASASGPALHRRAAAEGPAYRRGASGPGPAVNNHASPPGPALR
SRANQIGLALRNSFPTPGFVLRSRTILR-SSPRSHASLPVSADLSPPSSTGLALRRLVCQSRSSSPNPEAPSLAAQPHWH
AVRMRASSPSPPGRLFPFFEQCGGSSSSSSSA--SGSPGQSPSSSSASSSTNFSGQSPSSPFCGLGSISTPSPASLRRAL
LPELDALSPLSAEEQAETGSMPSSPTRPVV
>Polar_bear,_Ancestral_[X]
MATPSEKALKQQQGEMPGPKNEVAPAPGDAGVGNPDPGASVPLISSSLSPSGGGAPHSGTAGSSASAAVGAIAINGEGPE
LPSTARVQERERADLQGGHSPHAELRCVVPGAGQGQAGGVAAMVQAMRGVGQASGPPTLTTSPGKGRGRKLTHHEEAAQA
QKPPGRCLFPACPVTLPPSSPGSQPSGRRRSRVSPWGHPSQPGPALRSQARATGPALRSQAARPGPALNGRATPPGPARS
RASAPGPARRRGAPAPGPGLRPGALVSGPAQGPALRGRASAPGQGRRSHASAPGPALSRGASGLGPALNNRASPPGPALR
SRANPIGPAVRNGCPTPGFVLRSRTIQR-SSPRSRASLPVRTGLSPPSSSGVALRRLVCQSSSSSPNPEVPSLGAQPRWH
AVRMRASSPSPPGRPFPFPEQCGESSSSSSSTSSSGSPGQSPSSSSCSSSTNFSGQSTSSPFSGLGSISTPSPASLRRAL
LPELDALSPLSPGEEAETGSMSSSPTPPVV
>North_American_river_otter,_Dup_2_[X]
MATLSEKARKQPQGEVPGPKNKVPPAPGEAGVSSPDPRASVPSVSSGLSPSGGGAPHSGTAGSSASAAVGAISINGEGPD
LPSTARVQARERADLQGGRSPHAELRCVVPGAGQGQAGGVGAVVQAMRGVGQASGPPTLPTSLGKGRGRKQLGRKETAQA
QKPPGCCLFPGCPVPSPPSSPGPQPSGRRRSRASPWGQAAQPGPGLRSQAGAPGPALRSQAARPGLALSGCATPLGIDRH
CPPKPGPAPRGCATPPGPAPSTYTTPPRP-SGPALRSPARGSGQAL-----------HSNATRPSLALEIHTSPPGPTLC
SSTASPGPVLRSHASTLGPALRSHVTQQRSAVHSLPSPPGLAAQSLS-PPGFALRRLVFRSSSNSPDPEVLCFASQPG-P
AIHASSSSPSSLGAFSLFPRRYSESFSSSSPGSLGLSPCHSPV--------GCSVLTSSSCFCGLGSSSTPSPATIRRTL
LPALDALSPVSPGERVEIGSTPYPPTPPML
>North_American_river_otter,_Dup_1_[X]
MATLSEKARKQPQGEVPGPKNKVPPAPGEAGVSSPDPRASVPSVSSGLSPSGGGAPHSGTAGSSASAAVGAISINGEGPD
LPSTARVQARERADLQGGRSPHAELRCVVPGAGQGQAGGVGAVVQAMRGVGQASGPPTLPTSLGKGRGRKQLGRKETAQA
QKPPGCCLFPGCPVPSPPSSPGPQPSGRRRSRASPWGQAAQPGPGLRSQAGAPGPALRSQAARPGLALSGCATPLGIDRH
CPPKPGPAPRGCATPPGPAPSTYTTPPRP-SGPALRSPARGSGQAL-----------HSNATRPSLALEIHTSPPGPTLC
SSTASPGPVLRSHASTLGPALRSHVTQQRSAVHSLPSPPGLAAQSLS-PPGFALRRLVFRSSSNSPDPEVLCFASQPG-P
AIHASSSSPSSLGAFSLFPRRYSESFSSSSPGSLGLSPCHSPV--------GCSVLTSSSCFCGLGSSSTPSPATIRRTL
LPALDALSPVSPGERVEIGSTPYPPTPPML
>North_American_river_otter,_Ancestral_[X]
MATPSKKAQKQPQGEVPGPKNEVASAPGDAGVSNPDPGASVPSVLSGLSPSGGGAPHSGTAGSSASAAVGAISINGEGPG
LPSTARVQERECADLQGGRSPHAELRCVVPGVGQGQAGGVGAVVQAMRGVGQASGLPTLPTSLGKGRGRKQLGRKETAQA
QKPPGCCLFPGCPVPSPPSSPGPQPSGRRRSRASPWGQAAQPGPALRSQAGAPGPALRSQAARPGLVLNSRATPLGTARS
RTSAPGPSRRRGVPAPGPAHRPGASTSGPAPGPALRRRASAPGPALRSHTSAPGPTYGNRASGLGPALNNHASPPGPYLR
SRANPIGPALRSGCPTSGFVLRSRTIER-SSPRSLASLPVPTSLSPPSSPGVALRRLVCQSPSSSPNPEVPSVDAQPRWH
AVRMRASSPSPPGRLFPFPEQCGESPSSSSSASSSGPPGQSPSSSSYSSSTSFSGQSTSSPFSGLGSISTPSPASLRRAL
LPELDALSPLSPGEEAETGSMPSSPIPPVV
>Hawaiian_monk_seal,_Ancestral_[X]
MDAPSQKAQKEEQGEVPGLKNEVAPAPSDAGAGNPDPSALVPSVSSGLSPSGGGAPQSGTAGSSASAAVGAISINGEGPE
LPSTGCVQERERADLQGGRSPHAKLRCVVPGAGLGQAGGVAAMVQAMRGVGQASGPPTLTASPGRGRGRKQPGRKEAAQA
QKPPERCLFPACPVPLPPSSPGSQPSGRRRSRASPSGHASQPGPALRSQARAPGPALRSQAAS---------------RR
RASAPGPA-------------------------------------RRGRASAPGPAYRNRASGLGSA-----T-------
----IITPAH------------------------RALL------S--AAVHPALRRLVYQSSSSSPDPEVPSLGAQPRWH
AVRMRASSPSPPGRLFPFPAQYGESSSSSSSTSSSGSSGQSPSSSSSYSSTNFSGQSTSSPCSGLGSISTPSPASLRRAL
LPELEALSPLSPGEEAETGSVPSSPTLQRN
>Hawaiian_monk_seal,_Dup_1_[X]
MDTPSQKAQKQEQGEVPGPKNEVAPAPGD-----PDPSTLVPSVSSGLSPSGGGAPQSGTAGSSASAAVGAILINGEGPE
LPSTGCVQERERADLQGGRSPHAKLRCVVPGAGLGQAGGVAAMVQAMRGVGQASGPPTLTASPGRGRGRKQPGREEAAQA
QKPPERSLFPACPVPLPPSSPGSQPSGRRRSRASPSGHASQPGPALRSQARAPGPALRSQAARPGPAVHDRATPPGIIRR
RASQPGPALRSSTAPPGPAPSTYTTPPRPASGPARRSPASGSGPARRSPASGSGPTLRSRATGPNLAL--RASPPGPTLR
SSAASPGRVLGSHASTLGPVLRSHVIQQRSAVRSLPPPPGLAAQSP---SPFALRRLVFRSSSNSPDPEVLCFASQPG-P
AIH-ASSSPSSLGAFYLFPRRYSEGFFSS-PGSPGLNPCPSSA--------GCSVLTSYSRFCGLGSISTPSPDSIRRAL
LPALDALSPVSPGEQAEIGSTPSPPTPPML
>Harbor_seal,_Ancestral_[X]
MDAPSQKAQKEEQGEVPGPKNEVAPAPGDAGAGNPDPSALVPSVSSGLSPSGGGSPQSGTAGSSASAAVGAILINGEGLE
LPSTGCAQERESADLQGGRSPHAKLRCVVPGAGLGQAGGVAAMVQAMRGVGQAGGPPTLTASPGRGRGRKQPGREEAAQA
QKPPERCLFPECLVPLPPSSPGSQPSGRRRSRASPSGHASQPGPALRSQARAPGPALRSQARAPGPALNGRATPPGTACS
RASAPGPARCRGAPAPGPAFRPGASVSGSAPGPARRGRASARGPARRSRASAPGPAYRNRASGPGSALNNHASPPGPALQ
SQANPIGPALRNGCPIPGFVLRSRIIQR-SSPRSRASLPVPTGLSPPSSPGVALRRLVYQSSSSSPDPEVPSLGAQPRWH
AVRMRASSPSPPGRLLPFPEQYGESSSSSSSTSSSGSSGQSPSSSSSSSSTNFSGRSTSSPFSGLDSISTPSPASLRRAL
LPELDALSPLSPEEEAESGSMPSSPTPPVV
>Ferret,_Ancestral_[X]
MATPSKKAQKQPQGEVPGPKNEVASAPGDAGVSNPDPGASVPSVLSGLSPSGGGAPHSGTAGSSASAAVGAISINGEGPG
LPSTARVQERECADLQGGRSPHAELRCVVPGVGQGQAGGVGAVVQAMRGVGQASGLPTLPTSLGKGRGRKQLGRKETAQA
QKPPGCCLFPGCPVPSPPSSPGPQPRGRRRSRASPWGQAAQPGPALRSQAGAPGPALRSQAARPGLVLNSRATPLGTARS
RTSAPGPSRRRGVPAPGPAHRPGASTSGPAPGPALRRRASAPGPALRSHTSAPGPTYGNRASGLGPALNNHASPPGPYLR
SRANPIGPALRSGCPTSGFVLRSRTIER-SSPRSLASLPVPTSLSPPSSPGVALRRLVCQSPSSSPNPEVPSVDAQPRWH
AVRMRASSPSPPGRLFPFPEQCGESPSSSSSASSSGPPGQSPSSSSYSSSTSFSGQSTSSPFSGLGSISTPSPASLRRAL
LPELDALSPLSPGEEAETGSMPSSPIPPVV
>Eurasian_otter,_Ancestral_[X]
MATPSKKAQKQLQGEVPGPKNEVASAPGDARVSNPDPGASVPSVSSGLSSSGGGAPHSGTAGSSASAAVGAISINGEGAD
LPSTARVQARERADLQGGRSPHAELRCVVPGAGQGQAGGVGAVVQAMRGVGQASGPPTLPTSLGKGRGRKQLGRKETAQV
QKPPGRCLFPGCPVPSPPSSPGSQPSGRRRSRASPWGQAAQPGPALRSQARAPGPALRSQAARPGLALNSRATPLGTAGS
RTSAPGPSRRRGAPAPGPVHRPSASASGPA-GPALRRRASAPGPALRSHTSAPGPAYRNCASGPGRALNNHASPPGPDLQ
GRAKPIGPALRNGCSTLGFVLRSRTIER-SSPRSRASLPVPTSLSPPSSPGVALRRLVCQSSSSSPNPEVPSVDAQPRWH
AVRMRASSPSPPGRLFPFPEQCGESSSSSSSASSSRSPGQSPSSSSYSSSTNFSGQSTSSPFSGLGSISTPSPASLRRAL
LPELDALSPLSPGEEAETGSMPSSPIPPVV
>European_mink,_Dup_2_[X]
MATLSEKARKQPQGEVPGPKNKVPPAPGEAGVSSPDPRASVPSVSSGLSPSGGGAPHSGTAGSSASAAVGAISINGEGPD
LPSTARVQARERADLQGGRSPHAELRCVVPGAGQGQAGGVGAVVQAMRGVGQASGPPTLPTSLGKGRGRKQLGRKETAQA
QKPPGCCLFPGCPVPSPPSSPGPQPSGRRRSRASPWGQAAQPGPGLRSQAGAPGPALRSQAARPGLALSGCATPLGIDRH
CPPKPGPAPRGCATPPGPAPSTYTTPPRP-SGPALRSPARGSGQAL-----------HSNATRPSLALEIHTSPPGPTLC
SSTASPGPVLRSHASTLGPALRSHVTQQRSAVHSLPSPPGLAAQSLS-PPGFALRRLVFRSSSNSPDPEVLCFASQPG-P
AIHASSSSPSSLGAFSLFPRRYSESFSSSSPGSLGLSPCHSPV--------GCSVLTSSSCFCGLGSSSTPSPATIRRTL
LPALDALSPVSPGERVEIGSTPYPPTPPML
>European_mink,_Dup_1_[X
MATLSEKARKQPQGEVPGPKNKVPPAPGEAGVSSPDPRASVPSVSSGLSPSGGGAPHSGTAGSSASAAVGAISINGEGPD
LPSTARVQARERADLQGGRSPHAELRCVVPGAGQGQAGGVGAVVQAMRGVGQASGPPTLPTSLGKGRGRKQLGRKETAQA
QKPPGCCLFPGCPVPSPPSSPGPQPSGRRRSRASPWGQAAQPGPGLRSQAGAPGPALRSQAARPGLALSGCATPLGIDRH
CPPKPGPAPRGCATPPGPAPSTYTTPPRP-SGPALRSPARGSGQAL-----------HSNATRPSLALEIHTSPPGPTLC
SSTASPGPVLRSHASTLGPALRSHVTQQRSAVHSLPSPPGLAAQSLS-PPGFALRRLVFRSSSNSPDPEVLCFASQPG-P
AIHASSSSPSSLGAFSLFPRRYSESFSSSSPGSLGLSPCHSPV--------GCSVLTSSSCFCGLGSSSTPSPATIRRTL
LPALDALSPVSPGERVEIGSTPYPPTPPML
>European_mink,_Ancestral_[X]
MATPSKKAQKQPQGEVPGPKNEVASAPGDAGVSNPDPGASVPSVLSGLSPSGGGAPHSGTAGSSASAAVGAISINGEGPG
LPSTARVQERECADLQGGRSPHAELRCVVPGVGQGQAGGVGAVVQAMRGVGQASGLPTLPTSLGKGRGRKQLGRKETAQA
QKPPGCCLFPGCPVPSPPSSPGPQPSGRRRSRASPWGQAAQPGPALRSQAGAPGPALRSQAARPGLVLNSRATPLGTARS
RTSAPGPSRRRGVPAPGPAHRPGASTSGPAPGPALRRRASAPGPALRSHTSAPGPTYGNRASGLGPALNNHASPPGPYLR
SRANPIGPALRSGCPTSGFVLRSRTIER-SSPRSLASLPVPTSLSPPSSPGVALRRLVCQSPSSSPNPEVPSVDAQPRWH
AVRMRASSPSPPGRLFPFPEQCGESPSSSSSASSSGPPGQSPSSSSYSSSTSFSGQSTSSPFSGLGSISTPSPASLRRAL
LPELDALSPLSPGEEAETGSMPSSPIPPVV
>European_badger,_Dup_2_[?]
MDTLSEKAQKQPQGEVPGPKNKVSPVPSEAGGSSPDPGASVPSVSSGLSPSGGGAPHGGTAGSSASAAVGAILNNGEGPD
LPSTVRVQAGERADLQGSRSPHTELRCVVPGAGQGQAGGVGAVVQAMRGVGQASGPPTRPTSLGKGRGRKQLGRKEAAQA
QKSPGCCLFPGYPVLSPPSSPGSQPSGHRRSRASPWGQAAQPGPALRSQARAPGPALRSQAARPGPALNGRATPLGIDRR
CAPKPGPAPRDCATPPGPAPSTYTTPPGPASGPGLRSPAPGRGPTLRSPASAPGPAPHSNATRPSLALEVHASPAGPTLC
SSTASPGPVLRSHASTLGPVLRSHVTQQRSAVRSLPSPPGLASQSLF-PPGFALRRLVFRSSSNSPDPEVLCFASQPG-P
AIHPSSSSPSSLGAFSLFPRRYSESFSSSSRGSLGLSPCPSPA--------GCSVLTLSSCFCGLGSISTPSPATIRRAL
LPALDALSPVSPGERAEIGSTPYPPTPPML
>European_badger,_Dup_1_[?]
MDTLSEKAQKQPQGEVPGPKNKVSPVPSEAGGSSPDPGASVPSVSSGLSPSGGGAPHGGTAGSSASAAVGAILNNGEGPD
LPSTVRVQAGERADLQGSRSPHTELRCVVPGAGQGQAGGVGAVVQAMRGVGQASGPPTRPTSLGKGRGRKQLGRKEAAQA
QKSPGCCLFPGYPVLSPPSSPGSQPSGHRRSRASPWGQAAQPGPALRSQARAPGPALRSQAARPGPALNGRATPLGIDRR
CAPKPGPAPRDCATPPGPAPSTYTTPPGPASGPGLRSPAPGRGPTLRSPASAPGPAPHSNATRPSLALEVHASPAGPTLC
SSTASPGPVLRSHASTLGPVLRSHVTQQRSAVRSLPSPPGLASQSLF-PPGFALRRLVFRSSSNSPDPEVLCFASQPG-P
AIHPSSSSPSSLGAFSLFPRRYSESFSSSSRGSLGLSPCPSPA--------GCSVLTLSSCFCGLGSISTPSPATIRRAL
LPALDALSPVSPGERAEIGSTPYPPTPPML
>European_badger,_Ancestral_[X]
MATPSKKAQKQPQGEVPGSKNEVSSDPGDAGVSNLDPGASVPSVSSGLSPSGGGAPHSGTAGSSASAAVGAISINGKGPG
LPSTAGVQARERADLQGSCSPHAELRCVVPGAGQGQAGGVGAVVQAMRGVGQASGPPTRPASLGKGRGRKQLGRKEAAQA
QKPPGRCLFPGCPVPSPPSSPGSQPSGHRRSRASPWGQAAQPGPALRSQARAPRPALRSQAARPGRALSSRATPLVAARS
RTSAPGPSRRRGVPAPGPAHRLGASASGPAPGPALRRRASAPGPALRSHASAPRPAYRNRASGRCPALNHHASPPGPALR
SGANPIGPALRNGCPISGFVLRSRTIER-SSPRSRASLPVPTSLSP-SSPGVALRRLVCQSSSRSPNPEVPSVDAQPRWH
AVRMRASSPSPPGRLFPFSEQCGESSSSSSSDSSSGSPGQSPSSSSYSSSANFSGQSTSSPFSGLGSISTPSPASLRRAL
LPELDALSPLSPGEEAETGSMPSSPIPPEV
>Dog,_Ancestral_[X]
MATPLEKAQKQQLGEVPGPKNEVALAPGDAGVSNPDPGASVPSVSSDLSPSGGGALHSGTAGSSASAAVGAISITGEGPW
LPFMGCVPERERANLQGGHSPRAELKCVVPEAGQGQAGSVATMVQAMRGVGPASGPPTQAISPGKGHGRELTSHEETAQA
QKPPRRCLFPGCPVPVPPSSPTSQPHGRRRSRASLCGLASQPGPALRSQAR-PGPALRSQAARPGPAVNSRGTPPGPARN
RTSAPGPAHRRSASAPGPALHSRASAPGPAPGPALRRRASASGPALHRRAAAQGPAYRRGASGPGPAVNNHASPPGPALR
SRANQIGLALRNSFPTPGFVLRSRTILR-SSPRSHASLPVSAGLSPPSSSGLALRRLVCQSRSSSPNPEAPSLAAQPHWH
AVRMRASSPSPPGRLFPFFEQCGGSSSSAS-----GSPGQSPSSSSASSSTNFSGQSPSSPFCGLGSISTPSPASLRRAL
LPELDALSPLSAEEQAETGSMPSSPTRPVV
>Cat,_Ancestral_[X]
MGQGP--------------RARVS--------------------------------------------------------
-----------RPHMRVAWPPWGE----------------------PRGALPGRRAPTQTANPVNCCGREQPGWEEAAQA
QKPPRRRCFLGAQYPCLPFSPGSQPSGRRRSRVSSGSHESRPGPALRSQARAAGPALRSQAARPGPAVNGDAPPPGPACS
LSSTPGPAFRRRASEPGPAAPRHAPATGPATGPAPRQRAPATGPAPRRRASARVPAHSRRGPAPTPASRGRASRPGPALR
SRANPLGPALHNGCTPPGYVLRSHPTQT-SYPRSRPSLPVPTGLSP--SPGLASQ--EFVSNSSSSNPEVPSLDTQPRWH
AVRMRASSPSPPGRLFPFFGPSDEGSSSSSFPS-SGSPGQSPSSSSSSSSNDFSDQCPSSPFCGLGSISTPSPASLRRAL
LPEFEALSPLSSGEQVEIGSVPSPTTPPGV
>Brown_bear,_Ancestral_[X]
MATPSEKALKQQQGEMPGPKNEVAPAPGDAGVGNPDPGASVPSISSSLSPSGGGAPHSGTAGSSASAAVGAIAINGEGPE
LPSTARVQERERADLQGGHSPHAELRCVVPGAGQGQAGGVAAMVQAMRGVGQARGPPTLTTSPGKGRGRKLTHHEEAAQA
QKPPGRCLFPACPVTLPPSSPGSQPSGRRRSRVSPWGHPSQPGPALRSQARATGPALRSQAARPGPALNGRATPPGPARS
RASAPGPARRRGAPAPGPGLRPGALVSGPAQGPALRGRASAPGQGRRSHASAPGPALSRGASGLGPALNNRASPPGPALR
SRANPIGPAVRNGCPTPGFVLRSRTIQR-SSPRSRASLPVRTGLSPPSSSGVALRRLVCQSSSSSPNPEVPSLGAQPRWH
AVRMRASSPSPPGRPFPFPEQCGESSSSSSSTSSSGSPGQSPSSSSCSSSTNFSGQSTSSPFSGLGSISTPSPASLRRAL
LPELDALSPLSPGEEAETGSMSSSPTPPVV
>Black-footed_ferret,_Dup_1_[X]
MATLSEKARKQPQGEVPGPKNKVPPAPGEAGVSSPDPRASVPSVSSGLSPSGGGAPHSGTAGSSASAAVGAISINGEGPD
LPSTARVQARERADLQGGRSPHAELRCVVPGAGQGQAGGVGAVVQAMRGVGQASGPPTLPTSVGKGRGRKQLGRKETAQA
QKPPGCCLFPGCPVPSPPSSPGPQPSGRRRSRASPWGQAAQPGPGLRSQAGAPGPALRSQAARPGPALSGCATPLGIDRH
CPPKPGPAPRGCATPPGPAPSTYTTLPRP-SGPGLRSPARGSGQAL-----------HSNATRPSLALEIHTSPPGPTLC
SSTASPGPVLRSHASTLGPALRSHVIQQRSAVHSLPSPPGLAAQSLS-PPGFALRRLVFRSSSNSPDPEVLCFASQPG-P
AIHASSSSPSSLGAFSLFPRRYSESFSSSSPGSLGLSPCHSPV--------GCSVLTSSSCFCGLGSSSTPSPATIRRTL
LPALDALSPVSPGERAEIGSTPYPPAPPML
>Arctic_fox,_Ancestral_[X]
MATPSEKAQKQQLGEVPGPKNEVALAPGDAGVSNPDPGASVPSVSSDLSPSGGGALHSGTAGSSASAAVGAISITGEGPW
LPFMGCVLERERANLQGGRSPRTELKCVVPEAGQGQAGSVATMVQAMRGVGPTSGPPTQAMSPGKGHGRELTSHEETAEA
QKPPRRCLFPGCPMPVPPSSLTSQPRGRRRSQASPCGLASQPGPALRSQAR-PGPALRSQAARPGPAVNGRGTPPGPARN
RTSAPGPAHRRSASAPGPALHSRASAPGPAPGPALRRRASASGPALHCRAAAQGPAYRRG---------------GPALR
SRANQIGLALRNSFPTPGFVLRSRTILR-SSPRSHASLPVSAGLSPPSSPGLALRRLVCQSRSSSPNPEAPSLAAQPHWH
AVRMRASSPSPPGRLFPFFEQCGGSSSSSSSA--SGSPGQSPSSSSFSSSTNFSGQSPSSPFCGLGSISTPSPASLRRAL
LPELDALSPLSAEEQAETGSMPSSPTRPVV
>American_black_bear,_Dup_2_[?]
MATPSEKARKQQQGEMPGPKNEVAPAPSDAGVVNPDPGASVPSISSSLSPSSGGAPHSGTAGSSASAAVGAIAINGEGPE
LPSTARVQERERADLQGGRSPHAELRCVVPGAGQGQAGGVAAMVQAMRGVGQASGPPTLTTSPGKGRGRKLTHHEEAAQA
QKPPWRCLFPGCPVTLPPSSPGSQPSGRRRSRASPWGHASQPGPALRSQARAPGPAFRSQAARPGPAVHDRATPPGVDRR
RAAEPGPAPRSYTTPPGPAPSSYTTPPRPASGS---------------------PALRSRATGPSLALEIH---------
-------------ASPPGPVLWSHVAQQRSAVLSLPSPPGPVAHSPS-PPGFALRRLVFRSSSNSPDPEVLCFASQPG-P
AIHASSSSPSSLGAFSLFPRRYNESFSSSSPGSPGLSPCPSPA--------GCSVLTSSSRFCGLGSISTPSPASIRRAL
LPALDALSPVSPGEEAEIGSTPYPPTPPTL
>American_black_bear,_Dup_1_[?]
MATPSEKARKQQQGEMPGPKNEVAPAPSDAGVVNPDPGASVPSISSSLSPSSGGAPHSGTAGSSASAAVGAIAINGEGPE
LPSTARVQERERADLQGGRSPHAELRCVVPGAGQGQAGGVAAMVQAMRGVGQASGPPTLTTSPGKGRGRKLTHHEEAAQA
QKPPWRCLFPGCPVTLPPSSPGSQPSGRRRSRASPWGHASQPGPALRSQARAPGPAFRSQAARPGPAVHDRATPPGVDRR
RAAEPGPAPRSYTTPPGPAPSSYTTPPRPASGS---------------------PALRSRATGPSLALEIH---------
-------------ASPPGPVLWSHVAQQRSAVLSLPSPPGPVAHSPS-PPGFALRRLVFRSSSNSPDPEVLCFASQPG-P
AIHASSSSPSSLGAFSLFPRRYNESFSSSSPGSPGLSPCPSPA--------GCSVLTSSSRFCGLGSISTPSPASIRRAL
LPALDALSPVSPGEEAEIGSTPYPPTPPTL
>American_black_bear,_Ancestral_[X]
MATPSEKALKQQQGEMPGPKNEVAPAPGDAGVGNPDPGASVPSISSSLSPSGGGAPHSGTAGSSASAAVGAIAINGEGPE
LPSTARVQERERADLQGGHSPHAELRCVVPGAGQGQAGGVAAMVQAMRGVGQARGPPTLTTSPGKGRGRKLTHHEEAAQA
QKPPGRCLFPACPVTLPPSSPGSQPSGRRRSRVSPWGHASQPGPALRSQARATGPALRSQAARPGPALNGRATPPGPARS
RASAPGPARRRGAPAPGPGLRPGALVSGPAQGPALRGRASAPGQGRRSHASAPGPALSRGASGLGPALNNRASPPGPALR
SRANPIGPAVRNGCPTPGFVLRSRTIQR-SSPRSRASLPVRTGLSPPSSSGVALRRLVCQSSSSSPNPEVPSLCAQPRWH
AVRMRASSPSPPGRPFPFPEQCGESSSSSSSTSSSGSPGQSPSSSSCSSSTNFSGQSTSSPFSGLGSISTPSPASLRRAL
LPELDALSPLSPGEEAETGSMSSSPTPPVV
>Cape_golden_mole,_Ancestral_[?]
MASQSEKEQQEQFSQGLDLNDMVAPVPRSAGTSNPEPVDPVPTASSELAPSVA--PPTSNEGSAIASTATAIWVPGEDPG
LPSVDRAQTK-RSDFQGSRSSDGDLANKVPQITLGQAGSEGTMGQPMEGSSQLGGHLTQIEGPGNNLGEKQSPSEEPVQV
QKSPQHLLCLEMSVLLPPFSPKLQPSNSCPS-PAPWSEASRPGPALRSHTKARGPTLGSLAATPDTPVYSQAHHRGPVRR
RTELPSPAHHRRVEPPGPAQGRRAESPSPAPGPALGG--------RQHRVEPPGPALGRRLPSPGPALHRCSPPPLASRS
SVSTPTGQSSRSSLMTPGR------VQQRSTLHSR-SPPQPAGQNPP-SSGASFRRLGSPRLSNPPDSEVPSLASQSN-R
PVRMRASSPSPPGRFFLLPMLYGEGSSSPSPP-------SSPTSS------------SSSPFLGLDSISTPSPDSLRRAL
MPELDDQSPPSP----------------CE
>Greater_horseshoe_bat,_Syntenic_Copy_4_[X]
MATPSEKELKQQEGEVPGPNNEVTPAPGDAGTGNRVPTTWIPTVSSDRSLSGGGAPRVVTAGASSCAAPGAILIVAEDPG
PPSMDCVQSRGRPEHPGSPSPHAELRCVRPETA---AASADARGQATSGAGQAGGRPTQTRSPAKGRGRKRPGGEEAVGA
PKLPEP-----GSAPLPPSSPTAQPSSRRCPRASPCSRASQPGPALGSQALAPGSVLPSEAAMPGPVLRSRTTLPGPARR
RAPAPGPAPLRDESGPGPALCSLGSAPGPQPGPARRRREPGTGPAPSSRRSAPVPAVRSRASGSGPARSNHTSPPIPALR
SRTTPLSSALRSGGTTPAFVRLSRPSQRGSLPTSRPSLPAPVGQSPP-SPGSALGRLVFPSNSGVPDPEVPSLPSQPGWH
AVRMRASSPSPPGRYFPFPEQFGESSSPSPSSSSSPSPS--------SSPTNFSGQSSSSPFCGLGSISTPSPASLRRAF
LPEVDALTPISPGEQAEVGSIPSPPTPPVL
>Greater_horseshoe_bat,_Syntenic_Copy_3_[X]
MATPSEKELKQQEGEVPGPNNEVTPAPGDAGTGNRDPGTWVPTVSSDRSLSGGGAPRVVTAGASSCAAPGAILTVAEDPG
PPSMDCVQSRGRPEHQGSPSPLAELRYVKPVTGQRQAASADARGQATSGAGQAGGRRTQTRSPAKGRGRKRPGGEEAVGA
PKLPRRCLFPGGSAPLPPSSPTAQPSSRRCPRASPCSRASQPGPALGSQALAPGSVLPSEAAMPGPDSPCRSTPSGPAHR
RASAPGPASRLPATEAGPVVVRRRT-----PFPATRCHASSLGSAVHSHASRSDTALRNRASLPGTASSSRATGPGPALC
SRSPPLSPTLCSRGTTPGFVRLSRPTQRGSLPTSRPSLPAPGGQSPP-SPGSALGRLVFPSSSGSPDPEVPSLPSQPGRH
AVRMRASSPSLPSRYFPFHGGCDDSSSSSSF----------------SAPTNFSGQSTSSLFRGPGSVSTPSPASSKRAL
LLEVDALSLSLQRC-------------RLK
>Greater_horseshoe_bat,_Syntenic_Copy_2_[X]
MATPSEKELKQQEGEVPGPNNEVTPAPGDAGTGNRDPGTWVPTVSSDRSLSGGGAPRVVTAGASSCAAPGAILTVAEDPG
PPSMDCVQSRGRPEHQGSPSPLAELRYVKPVTGQRQAASADARGQATSGAGQAGGRRTQTRSPAKGRGRKRPGGEEAVGA
PKLPRRCLFPGGSAPLPPSSPTAQPSSRRCPRASPCSRASQPGPALGSQALAPGSVLPSEAAMPGPDSPCRSTPSGPAHR
RASAPGPASRLPATEAGPVVVRRRT-----PFPATRCHASSLGSAVHSHASRSDTALRNRASLPGTASSSRATGPGPALC
SRSPPLSPTLCSRGTTPGFVRLSRPTQRGSLPTSRPSLPAPGGQSPP-SPGSALGRLVFPSSSGSPDPEVPSLPSQPGRH
AVRMRASSPSLPSRYFPFHGGCDDSSSSSSF----------------SAPTNFSGQSTSSLFRGPGSVSTPSPASSKRAL
LLEVDALSLSLQRC-------------RLK
>Greater_horseshoe_bat,_Syntenic_Copy_1_[X]
MATPSEKELKQQEGEVPGPNNEVAPDPGDAGTGNRNPGACVLTVSRDQSLSGGGAPHVGTAGASSCAAPGAILIVAEDPG
PPSMDCVLTRGRPEHQGSPSPLTELKCVGPETNQSQAASADARGQATSGAGQAGGRPTQTRSPEKGRGQKRPGGEEAVGA
PKLPRCCLFPGGSAPLPPSSPTAQPSSRRCPRASPCSRASQPGPALGSQALAPGTAPRSQAVRQGPAFPSRTTPPGPARR
REAVGGPASRRREAVGGPASRRREAVGGPAPGPASRRREAVGGPASRRHEAAPGSAIRRCASGSDAALRHRASLPAPTFC
SRTTPLSPALRSGGTTSGFVRLSRPTQRGSLPTSSPSLPAHVGQSPP-SPGSALGRLVFPSSSGSSDPEVPSLPSQPCWH
AVRMRASSPSPPGRYFPLPPRCDESSSSSSPS------------------ANFYGQSSSSPFCGPDTDSTPSPASPKHAS
LLEFVALSPASPEVQAEIGSAPSTPTTPVL
>Indian_flying_fox,_Dup_3_[?]
MLFC----------------------------------------------------------------------------
--------------------------------------------------------------------------------
----------------------------------------VPGPASGSRSSGTD--------------------------
--------------------------------------------FLSHQASLPCPALQSHASGSVPVLCSC---------
--LTPLSTALCSGSTIAGFVLWSQPTQR-SAPSSRPSLSGAGGQSPT-CPGFYLGRPVFQSSLSFPDPEVPSLPSQPRWH
AVCMRASSPSPPGRYFPFPGQYGESSSFS-----------------------------STPFSSSSSSSSPPPLFLARAP
LPPLISLARAPPPLLALLALGVPCCWSLMP
>Indian_flying_fox,_Dup_2_[?]
MAAQSEKEQKQQQGEVPGPTNQVPAVPGGTEAEGHDAGAGVPTVPSDPSPSDGGAPRDGTAGAASCAAAGAISSTAEDPG
PPSMDCERESGRPEQQGSPSPHAVLRCLGPETGGGQAGSMAAVGQATSGAVPASGHPTQTRDSAKGCGRKRPSRAEAAQA
QKLSRRCLIPG-PAPLPPSSPRAQRSSSHAPRASPRSPASQPGPTLRSHSARPGPALRSRATPPGPAGHRHAPEPGPARL
RAPGPGPASRRLAPAPGPASGRRAPESGPAPGPASSRRAPESGPARRSRASAPGPASSRASSGPGPVLSHQASPP-----
---IPLSPALRSGSSTAGFVLRSRPTQRRSAPSSRPSLSGAGGQSPT-CPGGALGRPVFQSSSSSSDPEVPSLPSQPRWH
AVRMRASSPSPPGRYFPFPGRYGARSSSSSSSSSSSSSSASPP-------------------------------------
------------PSPSPFPSSPSSPTHFPG
>Indian_flying_fox,_Dup_1_[?]
MAAQSEKEQKQQQGEVPGPTNQVPAVPGGTEAEGHDAGAGVPTVPSDPSPSGGGAPRDGTAGAASCAAAGAISSTAEDPG
PPSMDCERESGRPEQQGGPSPHAVLRCLGPETGGSQAGSMAAVGQATSGAVPASGRPTQTRDSAKGCGRKRPSRTEAAQA
QKLSRRCLIPG-PAPLPPSSPRAQRSSSHAPRASPRSLASQPGPTLRSHSARPGPALRSRATPPGPAGHRHAPEPGPARL
RAPGPGPASRRLAPAPGPASGRRAPESGPAPGPASRRRAPESGPARRSRASAPGPAPIRASSGPGPVLSHQASPPIPALC
IRLTPLSTALRSGSSTAGFVLSSRPTQRRSAPSSRPSLSGAGGQSPI-CPGGALGRPVFQSSSSSSDPEVPSLPFQPRWH
AGRMRASSPSPPGRYFPFPGRYGARSSSSSSSSSSSSSSSSSSLSSSSSSSSSSSSSSSSSSSSSSSSSFSSSSSSSSSF
SSSSSSLSPSSSPSSSPFPSS--------P
>Parnell’s_mustached_bat,_Syntenic_Copy_1_[X]
MATQSEKGQKQQRGEVPGPKNEVFPTPGNAETGNGDAGPSVPTVSGDRSPSGGDAPCGGTAGASSCADAGAVSSAAEEPG
PPSMSCVGESGRPELQGGPSPHTQLSRVGPETGQGHAGSAAAARQARRGAVQASRRPAHTTGPASGRGRKPRSRKKSAQA
QKVPRRCLFPDRPVPLPPSSPRAQPSSRRRPRASPWSLASQPGPDLRSHTTPPGPALRSRATLRGPAACRFAPPQGPARR
RGSAPGPARRRRS-------------------------ASTSGPARRRRASRPGGGLGCSATAPSPASRSRAS--GPALR
SRASGANPALPRSGTTAGFVPRSRPTQRRSTASSRPSLPAPAGQRPP-SPGLPLRRLVFQSSSGSPDPEAPSLPSQPRWR
AVRMRASSPSPPGRLYPFPGWFAESSSSSSSSSS-SCPSPSPGPL-LSPPLMFLVTAPLPPLLALIALEEPCWSLM----
-----------------------------L
>Black_flying_fox,_Ancestral_[X]
MATQSEKEQKQQQGEVPGPKNQISVVPGGTEPGS--HVAGVSTVSSDPSPSGGGAPRHGTAGASSCAAAGAISSTAEEPG
PPSMDCEQESGRPERQGGPGPHAVLRCVGLEMGQGQAGSMVAVGQATSGAVPASGRPTQTRGSAKGRGRKRPSRAETAQA
QKLPWRCLFPE-PAPLPPSSSRAQPSSHSAPQASPLSGGTQPGPVLRSQASASGPALRSHSARPGPALRSRATQPNPARR
RAPEPGPASRRRAPEPGPASRRRAPEPGPAPGPASRRGASTRGTARRSIESGPGRALRSSAAGPDPALTNLPSSPSPALR
SRATLLSPALRSRSTTSGFVLRSRHTQRRTSSSSRPSIPGDQSRPP--SPGFSLRRLVCQSSSRSPDPEVQSLPSQPRWH
AVRMRASSPSPPGRFFLFPGQYGESSSSSSSTSSSSPSPSSPGL-PSSSPTNISGQSSSSPFGGLGSISTPSPASLRRAL
LPEFDAPSPVSPEEQAETESIPCPPTPPIL
>Parnell’s_mustached_bat,_Dup_1_[X]
MATQSEKEQKQQQGEVPGPKNEVVLAPGDAGT---DAGPSVPTVSGDRSPSGGDVPCGGTAGASSCAVAGAISTAGEDPG
PPCIPCVRERARPELQGGASPHTRLSLVGPETGQGQAGSAATARHARRGADQASAHPTRTAGPANGPGWKRCSRKKAAQA
QRLPRRCLFAERSVPLPPSSPRAQPSSRRRPRASPGSLASQPGPHLRGCTALQGPALRSRATLRGPAACRFAPLQGPARS
RGSAPGPARRRCASRPGPARRRRPYAPDPAPGPARR--SHPPGPACRHRASRPGGGLGCSASAPSPASRSRASGPSPALR
SRSNPISPALSRSSATAGFVPRSRPTQRRSTASSRPSLPAPAGRRPP-SPGLPLRRLVFQSSSGSPDPEAPSLPSQPRWR
AVRMRASSPSPPGRLYPFPGCFAESSSSPSPCPA-PCPCPSPGQGPSSPPTKVSDHSPSSPFRGLASISTPSPTSE----
-----------------------------R
>Greater_horseshoe_bat,_Dup_1_[X]
MATPSEKELKQQEGEVPGPNNEVTPAPGDAGTGNRDPGTWVPTVSSDRSLSGGGAPRVVTAGASSCAAPGAILTVAEDPG
PPSMDCVQSRGRPEHQGSPSPLAELRYVKPVTGQRQAASADARGQAMSGAGQAGGRRTQTRSPAKGRGRKRPGGEEAVGA
PKLPRRCLFPGGSAPLPPSSPTAQPSSRRCPRASPCSRASQPGPALGSQALAPGSVLPSEAAMPGPDSPCRSTPSGPAHR
RASAPGPASRLPATEAGPVVVRRRT-----PFPATRCHASSLGSAVHSHASRSDTALRNRASLPGTASSSRATGPGPALC
SRSPPLSPTLCSRGTTPGFVRLSRPTQRGSLPTSRPSLPAPGGQSPP-SPGSALGRLVFPSSSGSPDPEVPSLPSQPGRH
AVRMRASSPSLPSRYFPFHGGCDDSSSSSSF----------------SAPTNFSGQSTSSLFRGPGSVSTPSPASSKRAL
LLEVDALSLSLQRC-------------RLK
>Armadillo,_Syntenic_Copy_1_[X]
MATQSEKQQKQEQDEMPGHKNKVVPACF--GTSSSDLVAWVPPESSDQSPSGS--VYSISEGSSTT---AAVSIIVETPG
MPSTGCGQVKRSSKHRRSQSSHADHKCAVAETGQDQAGSKVTMGKPTRGTGQIRGHVTQTKSTGNNRGNKYPYSKEPAQP
QNAVS--LLTRFSEPLPPSSPRSQPSRSLRSQASTSSHVSRPGPALRSHATPPGPALRSRTTPPGPALRSRAS-------
---GPGPALRSRTTPPGPALCRRTTRSGPAPGPALRSRSNPRGPALRSRAVPPGPAVRSRATPPGPALRSRATAPVPDRH
SRATSPGPALRSRVSRSGPVLRSCATQRRSALRRQPSPPGPTGQGPSSPPAFALRRLVFQGRSNSPDPEVPSLASQPA-R
ALRMRASSPSPPGRYFPFLALLGESSTTSSPGSPSLGPSSSPS--------GLSDWSSSLPCFGLSSISTPSPASLRRAL
LPELDALSPASPRE----------------
>Hit6_AfricanGrassRat_chr1_(reversed)_-_QM_Align_translation
M-------------------------------------------------------------------------------
--------------------------------------------------------------------------------
--------------------------------------------------------------------------------
--------------------------------------------------------------------------------
---------------------------------------LEGEEEP--EPGPSSRPQARLSTHAVPRRSLLATRGSPPRR
PVHMQASSPSPPGRHCPFPGQYNEGASSSSSSSNEDVSCVGPP-----SLLNKSPERGSSSLGDLSS---VS-GALWRAL
IPDLDNLDSSSSGESEEEI--EIAPH-PPA
>Zebra,_Dup_1_[A]
MATQSEKEQKQQQGE----ENQVAPAPGGAGTGS--PRASVPTVCSDGSLPDGGAPRGGTAGSSSC-AAGAISVTADAPW
LPSMDCAQERGPSALQAGRGPHAEPSRVVPETGRGQAGSAAAMGRATRGAGQARGRPTHTTSPRDGRGRRQPSRDEAARA
PKPPERCLFPGWSEPLPPSPPKSQPSSSRPSRASPPSHAPPPGPALRSQAKATGPALRSRRTPTGPALRSPASEPRDARR
PAPAPGPAVRRRAPSPGPAVRRRAPAPGPAPGPAVR----------RRPAPAPGPAVRR-APGPGPPFRSRASGSGPALQ
SRTGPLGPALRSSSTTPGLVPGSRATQRRSAACSRPSLPGPAGQGPPSSPGFALRRPALHSSSSFPDAEVPSLAPQPRWR
AVRMRASSPSPPGRFFPLPAQCGESFSSSSSFSSSSS-LSSPTGSPSSSLTNFSGQSSSSSVSGLGSISTASLAAVRRSL
LPQFEALSPLSP------------------
>Zebra,_Ancestral_[?]
MATQSEKEQKQQQGE----ENQVAPAPGGAGTG--SPRASVPTVCSDGSLPDGGAPRGGTAGSSSCTAAGAISVTADAPW
LPSMDCAQERGPSALQAGRGPHAEPSRVVPETGRGQAGSAAAMGRATRGAGQARGRPTHTTSPRDGRGRRQPSRDEAARA
PKPPERCLFPGWSEPLPPSPPKSQPSSSRPSRASPPSHAPPPGPALRSQAKATGPALRSRRTPPGPALRSP---------
-ASEPGPAVRRRAPSPGPAVRRRAPSPGPAPGPAVRGRAPAPGPAVRRPAPGPGPPLRSRASGSGPALQSRASGPGPALQ
SRTGPLGPALRSSSMTPGLVPGSRATQRRSAACSRPSLPGPAGQGPPSSPGFALRRPALHSSSSFPDAEVPSLAPQPRWR
AVRMRASSPSPPGRFFPLPAQCGESFSSSPSFSSSFSPPESPGHSPSSSLTNFSGQSAFSSVCGLGSISTASLAAVRRSL
LPQLEALIPLSPGELAETGSMPRPPTPPVW
>Svalbard_reindeer,_Ancestral_[?]
MATQSEKEQKPQSGEMPGPNNEVASAPGDAGAENTSPGALVPAVLTNPSLLGGGAPHGGTAGSSFCVATTAILLTGEEPG
ESSVEGVQGRGCPDFQGGESPHGELSCMVPRAGQGQARSGAAIGQASGG---IDQHSTQIASPGKGCGRKRLSREEAAMA
QKPPQCCLFPVRSESLPPSSPRSQPSNS----ASLRNHASQLG--------------------PGPAPQGSITPSGPVRS
HASAPGLAQRGSAPQAGPAFRRRSASPGLGPGPAHRGRASSPGPDLRGRASTPGPTRRRRASTPGPARRRSASGPGPALS
SCAVGLGPSLQSSSDAPGFAFRGRAAQRRSPPTSCPSPVGPNGESPPSSPGFSVGRFSSQSSSSSLESEAPSVTPPRVWH
AVRMRASSPSPPGRFFTFPRVYFENSSSSSSSDSPGSSDQS----PPSSPTNLCDGRPSFAVCGQGSISTPRPSGVRRIL
LPELEALSPLSSEEPAEIRSPPPSPPPPML
>Pig,_Dup_1_[X]
MATQSEKEQQPQQGEMPELKNGVISVPGNAEIENLDPGAMVSTVFRDLSPSGGGAPHGDTVSSSSCADAGAISGAREDPG
PPAVEGVQERGCSNLQGGGNSLVKLRCVVPVTGQGQSGSGATIGQAAGGS---GRRPTQTASPGKGRRKKRPRGEEAAPA
QKPRRRSLFRGWPLLLPPSSLRSNPSSCGHSEASQWSNASPPGPALRSQAKAPGPALRGQAARPGPALRSQAKAPGPARS
QAKAPGPALRGQAARPGPALRSQAKAPGPAPGPALRGQAARPGPALRSQAKAPGPALRGQAARSGPATRGRTTLPGPTLQ
SCATQPGPALHSHASTPGPVLRSHTAQQRSAPCSPSSASGPVAQSPPSSSGLALRSLVFQSSSSSPDPEVFRFAAQPD-S
AIQMSSSSSSSLGVFYLFPGPGSMSCSS-SPGSPSLSPCSSRS----GCSVQSSS--PSSHFLGSGSTSTTSPASIRCAL
MWDLDGLSPVSSG------SLSSSPTPSVP
>Pig,_Ancestral_[X]
MATQSEKEQQPQQGEVPEPKNGVTSAPGDTETENPDPGALVSSDSGDPSPSGGGAPQGDTVSSSCDADAGTISLTGADVG
PPSVEGVQERGCPDLQGGGSSPAKLICLVLETGQGQSGSGGAIGQAAG---GAGQRPTQTTSPGKSSGKKRPRGEEAAPV
QKLPRRCLFPGWSMPSPPSSPRSEPSSCGHSQASQQSNASPPGPALRSKTKAPGPALCGQAARPGPALRRRSSVQGPARS
QAVSPGPAFRRHTTQPGPAPRSHASEPGPAPDPAARRRGSAPGPAPRRRAPAPGSAQRRGASPPGPALRGRASGPSPALR
SCAAQLGPALRSSSTTPGFVLRSRATQRRSAPSSSSSSSESAGQSPPPSPGFASGRRISQSSSSSPEPEQASLATERPWH
AVRMRASSPSPPGRGYRLPVQFGENFSSSSTSSSPLRPAGSPGQSFSSSSTNYSGRSSSSPFCGLSSISTPSPASLRRIL
LPELDALSPLSSGEPAETGSPPPSPTPPP-
>Horse,_Dup_1_[?]
M-------------------------------------------------------------------------------
-------------------------------------------GRATRGAGQARGRPTHTTSPRDGRGRKQPSRDEAARA
PKPPERCLFPGWSEPLPPSPPKSQPGSSRPSRASPPSHAPPPGPALRSQAKATGPALRSPASEPRPAVRRRAPSPGPARR
RASSPRPAVRRRAPSPGPAVRRRAPSPGPAPGPAVRRRAPAPGPAVRRRAPAPGPAVRRRAPGPGPPLRSRASGSGPALQ
SRTGPLGPALRSSSTTPGLVPGSRATQRRSAACSRPSLPGPAGQGPPSSPGFALRRPALHSSSSFPDAEVPSLAPQPRWR
AVRMRASSPSPPGRFFPLPAQCGESFSSSSSFTSSSSPTGSSGQSPSSSLTNFSGQSSSSSVSGLGSISTASLAAVRRSL
LPQFEALSPLSP------------------
>Horse,_Ancestral_[X]
MATQSEKEQKQQQGE----ENQVAPAPGDAGTGS--PRASVPTVCSDGSLPE-AAPHAAAQQVLPPRPPAPFRVRRRGGL
LPSRPPTQSRAAWCPDGPRYPGRA------------RGQRGRHGAATRGAGQARGRPTHTTSPRDGRGRSSPA----ATA
TRLPGLSLLPGCRHLLPSRSPQQPPFSGAESRTALRSRRTPPGPALRSPASEPRPAVRRRAPSPGPAVRRR---------
-APSPGPAVRRRAPSPGPAVRRRRAAPGPAPGPDVRRRAPSPGPAVRRRAPAPGPAVRRRAPGPGPPLRSRASGSGPALQ
SRTGPLGPALRSSSTTPGLVPGSRATQRRSAACSRPSLPGPAGQGPPSSPGFALRRPALHSSSSFPDAEVPSLAPQPRWR
AVRRRASSPSPPGRFFPLPAQCGESFSSFPSFSSSSSHPESPEQSPSSSLTNFSGQSAFSSVSGLGSISTASLAAVRRSL
LRRLEALSPLSPGEPAETGSMPRPPTPPVW
>Goat,_Ancestral_[X]
MATRSEKKQKPQQGEMPGPKNEVASAPSDAGAENTSPGALVPTVLTNPSLLGGGAPHGGTAGSSSCVATTAILLTGEEPG
ESSMEGVQGRGRPDLQGGESPDAELSCVVPQSGQCQARSGAAVGQAAGG---IDQHSTQIASPGKGRGRKRLSLEEAAVA
QKPPRRCLFPVRSMSLPPSSPRSQPSRS----ASLRNHASQLVPALQSQATAPGPAPRSEAAGPGPALRGSITPSGPVRS
HASAPGPARRRSAPKAGPAFRRRSASPGPGPGPARRGRASTPGPDLRGRASTPGPARRRRASTPGPARRRSASMPGPALR
SRAVGLGPPLQSLSPTSGSALRGRATQRRSPPTSCPSPVGPNGESPPSSPGFAVGGLPRQSSSSSLESEAPSLTPQRVWH
AVRMRASSPSPPGRFFTFPREYAENSSSSSCSNSPGSSDQS----SPPSPINFSDGRNSSAFSGVGSISTPSPAAVRRVL
LPELEALSPLSLEEPAEIGSPPPSPPPPVL
>Dolphin,_Ancestral_[?]
EATQSEKEQKPQQGEMPGLKNKVTSAPGDTGTENPDPGVLVPTVSSNPSPSGGSAPGGDTAGSSSCAAAGAISLTGEDPG
PPSMDGVQEGGCPDLHGGGSPHVELSCVVPRMGQGQVLSGAAVWQAAWGA---GQRPTQTTSPGNGRGRKRPSREEASGS
LKLSRHRQFSGWSASSPPSSPRSEPSRCGHFQVSLWNHASQPGPVLQSQAKAPGPALRSPAVRPGPSLCHRATQSGPACG
HTTPSGPVLRSQATRLGPALRSHASGSSAAPGAAVNGHSSPPGPAHRRRASAPGPASRRRASGPGAAINNHSSP-GPVLR
SHASGPGHALQSSRTTPGFVLWSRATQRRSAASSRPSLPELNGQSPPSSPKIALRRLVFQRSSSSSDFEVPNLATQQVWH
AVRMRASSPTPPESYGSFFFSSSSSSSS-SSFNSVLWPLDSSS----SSPINFSG--TSSNFSGLRSISTPSPASLRRIF
LPECDVLSPLFSGEPAEIGSMPPSPTSPML
>Cow,_Ancestral_[X]
MATT------------------------------------------------------------------AILLTGEEPG
ESSVEGVQGRGGPDLQGGKSPHVELSCVVPQSGPGQARSGAAVGQAAGG---IDQHFTQIASPGKGRGRKRLSREEAATA
QNPPRRCLFPVRSVSSPPSFPGSQPGSS----ASLTNHASQLVPALQSQANAPGPAPRNQAVGPGPALQGSITPSGPVRS
HASAPGPAQRGSAPKAGPAFRRRSASPGPG------SRASTPGPDLRGRASTPGPARRRRASTSGPARRRSASMPGPALS
SGAVGLGPRLQSRSPTSGSSLRGRATQRRSPPTSCASPVGPNGGGRPSAPGFAGGGLPRQSSSSSLESEVPSLTTQQVWH
AVRMRASSPSPPGRVFTFPREYAENSSVSSSSNSPGSSDQS----CPPSPTNFSDGRPSSAFSGVGSIATSSPPGVRRML
LPELEALSPLSSEEPAEEGSPPPSPPSPVL
>Black_rhinoceros,_Copy_2_[X]
MATQSEREQQPQQGEVPEPKSKVAPAPGQAGTGN--PGASVPAASSDPCPPGGGAPRGGAAGSSSCASAGAISVTAEDPW
LPSMDCVQERGPSDLQGGQSPHAGPSCVVPEAGQGQTGSTAAMGQATRVAGRASRPPTHTTSPGDGRGRKQPSREEAAQA
QKPPELCLFPGWSEPLRQSSPESQPSSSGRSRASPRSHASPLGPALRSRTTAPGPALRSRTTAPGPALRSRTSPPGPARS
RTSPPGPALRSRTTAPGPALRSRTTAPGPAPGPALS---------------------RCSASGSGPALRSRASGPGPALQ
SRTSPLGPALRSSSTTPGFVPRSRAPQRRSAPSSRPSLPGPVGQSPPSSPGFAFRRLVHRSSSSSPDPEVPSLAAQPRWR
AVRMRASSPSPPGRFFPLRAQCGESFSSSSSSSCSPPSPTFPGS-PSSSPTNFSGQSSSCPFCGLASISTPSPDSLRRAL
LPQLDALSPVSPGEQAEIGSTPRPPTPPVL
>Black_rhinoceros,_Copy_1_[X]
MATQSEREQQPQQGEVPEPKSKVAPAPGQAGTGN--PGASVPAASSDPCPPGGGAPRGGAAGSSSCASAGAISVTAEDPW
LPSMDCVQERGPSDLQGGQSPHAGPSCVVPEAGQGQTGSTAAMGQATRVAGRASRPPTHTTSPGDGRGRKQPSREEAAQA
QKPPELCLFPGWSEPLRQSSPESQPSSSGRSRASPRSHASPLGPALRSRTTAPGPALRSRTTAPGPALRSRTSPPGPARS
RTSPPGPALRSRTTAPGPALRSRTTAPGPAPGPALS---------------------RCSASGSGPALRSRASGPGPALQ
SRTSPLGPALRSSSTTPGFVPRSRAPQRRSAPSSRPSLPGPVGQSPPSSPGFAFRRLVHRSSSSSPDPEVPSLAAQPRWR
AVRMRASSPSPPGRFFPLRAQCGESFSSSSSSSCSPPSPTFPGS-PSSSPTNFSGQSSSCPFCGLASISTPSPDSLRRAL
LPQLDALSPVSPGEQAEIGSTPRPPTPPVL
>Parnell’s_mustached_bat,_Syntenic_Copy_2_[X]
MATQSEKEQKQQQGEVPGPKNEVVLAPGDAGT---DAGPSVPTVSGDRSPSGGDVPCGGTAGASSCAVAGAISTAGEDPG
PPCIPCVRERARPELQGGASPHTRLSLVGPETGQGQAGSAATARHARRGADQASAHPTRTAGPANGPGWKRCSRKKAAQA
QRLPRRCLFAERSVPLPPSSPRAQPSSRRRPRASPGSLASQPGPHLRGCTALQGPALRSRATLRGPAACRFAPLQGPARS
RGSAPGPARRRCASRPGPARRRRPYAPDPAPGPARRRRSSAPGPACRHRASRPGGGLGCSASAPSPASRSRASGPSPALR
SRSNPISPALPRSSATAGFVPRSRPTQRRSTASSRPSLPAPAGRRPP-SPGLPLRRLVFQSSSGSPDPEAPSLPSQPRWR
AVRMRASSPSPPGRLYPFPGCFAESSSSPSPCPP-PCPCPSP----------------------CQWVSWPSLLSS----
-----------------------------H
