# Supplementary material for: Dynamic evolution of EZHIP, an inhibitor of the Polycomb Repressive Complex 2 in mammals
Source: bioRxiv. 2025 Dec 12:2025.12.12.693809. Preprint. [Version 1] doi: 10.64898/2025.12.12.693809 (PMC12713659; doi:10.64898/2025.12.12.693809)
Supplement: Supplement 1 [file media-1.zip › Supplementary materials/SupplementaryDataS6_TA1_EZHIP2_Edited.txt]

>Hit1_Crab-eating_macaque_(Duplicate)_cDNA
ATGGCTGCCGTGCCGGGGAAGAGGCATTCTGACCTCCAAGGCTGCCGCAGGCCTCACCAAGTCCTTGGATGTGTGATGCC
CCACGGGGACAGCCAGGCCGCTGTGGGGCCACCCCCAAAGGCCACTGGCCACGCCGACGAGCACCCGGCCCAGACCAAGA
GACCCGGAAACAACCGTCATAGGAAGCAGCCTGGCTGTGACCAGACTGTCCCTGCTCAGAGGCCTCCAGGGCGGCGTCTG
TTTCCTGGGCCTTTGCAGCCATCTTCTCCAGGGTCCCAGCCCAGCAGCCGTTGCCATTCCGGGGCTACTGTGTCGAGTCA
GGCAACGCAGCCAGGCCCTGCACTCCTCAGCCATGCATCTGGGCCAAGCCCTGCTTGCCGAAGCCGCATCGCCCCGCCAG
GTCCTGCTCTCCGCAGACGTGCATCTGGTTCAGGCCCTGCCATCCGACGCTGCACCACCCAGCCAGGTCCTGCTCTTCCC
CGCCGCGCCACTCAGCCAGGCCCAGCTCGCCTTGGCAGTGCACCCGCGCCGGGCTATGATCTCCGCAGCCGAGCCACCCC
GCCAGTCCCTGCTTTCCGCAGAGGTGCATCCGGGCCAAGCCCTGCCCTCCAACGCCGCGGCAACCCCCCATGCCCTGCCC
TTCGCGGCCGCACAGCAAGGTCAAGCCCTGCTCCTCACAGCACCAGCATGACGCCAGGCACTGTCTTCCGGAGCCATTCC
ACCCAGCGAAGATCAGCCCTTCTCAGCCGCCGCTCTCCGCCTGGTTCAGCCGATGAGAATACTCTTTCCCATGGCGCTGG
CTTACGACAGCTGGCCTTTCAGAGCAGCTCAGGCTCTTCTGATCCTGAGGTCCCAAGACGTACTTCCCCGCCTGGTTGGC
ATGCAGTCCGTATGCGTGCCTCCTCACCCTCACCCCCTGGGAGGTTCTTCCTTCCCATCCCTCAGCAA
>Hit1_Proboscis_Monkey_cDNA_(reversed)
ATAGTTGCCGTGCCGGGGAAGAGGCATTCTGACCTCCAGGGCTGCCGCAGGCCTCACCAAGTCCTTGGATGTGTGATGCC
CCACGGGGACAGCCAGGCCGCTGTGGGGCCATCCCCAAAGGCCACTGGCCACGCCGACGAGCACCCGGCCCAGACCAAGA
GACCCCGAAACAACCGTCATAGGAAGCAACCTGACCGCGACCAGACTGTCCCTGCTCAGAGGCCTCCAGGGCGGCGTCTG
TTTCCTGGGCCTTTGCAGCCATCTTCTCCAGGGTCCCAGCCCAGCAGCCGTTGCCATTACGGGGCTACTGTGTCGAGTCA
GGCAACGCAGCCAGGCCCTGCACTCCTCAGCCAGGCATCTGGGCCAAGCCCTGCTTGCCGAAGCCGCATCGCCCTGCCAG
GTCCTGCTCTCCGCAGACGTGCATCTGGTTTAGGCCCTGCCATCCGACGCTGCACCACCCAGCTAGGTCCTGCTCTTCCC
CGCCGCGCCACTCAGCCAGGCCCAGCTCGCCTTGGCCGTGCACCCGCGCCGGGCTATGATCTCCGCAGCCGAGCCACCCC
GCCAGTCCCTGCTTTCCGCAGAGGTGCATCCGGGCCAAGCCATGCCCTCCAACGCCACGGCAACCCCCCATGCCCTGCCC
TTCGCGGCCGCACAGCAAGGTCAAGCCCTGCTCGTCACAGCACCAGCATGACGCCAGGCACTGTCCTCCGGAGCCGTTCC
ACCCACCGAAGATCAGCCCTTCTCAGCCGCGGCTCTCCTCCTGGTTCAGCTGATGAGAATACTCTTTCCCGTGGCGCTGG
CTTACGACAGCTGGTCTTTCAGAGCAGCTCAGGCTCTTCTGATCCTGAGGTCCCAAGACGTACTTCCCCGCCTGGTTGGC
ATGCAGTCCCTATGCGTGCCTCCTCACCGTCACCCCCTGGGAGGTTCTTCCTTCCCATCCCTCAGCAA
>Hit2_Baboon_Anubis_cDNA
ATGGCTGCGGTGCCGGGGAAGAGGCATTCTGACCTCCAAGGCTGCCGCAGGCCTCACCAAGTCCTTGGATGTGTGATGCC
CCACGGGGACAGCCAGGCCGCTGTGGGGCCACCCCCAAAGGCCACTGGCCACGCCGACGAGCACCCGGCCCAGACCAAGA
GACCCGGAAACAACCGTCATAGGAAGCAGCCTGGCTGTGACCAGACTGTCCCTGCTCAGAGGCTTCCAGGGCGGCGTCTG
TTTCCTGGGCCTTTGCAGCCATCTTCTCCAGGGTCCCAGCCCAGCAGCCGTTGCCATTCCGGGGCTACTGTGTCGAGTCA
GGCAACGCAGCCAGGCCCTGCACTCCTCAGCCATGCATCTGGGCCAAGCCCTGCTTGCGGAAGCCGCATCGCCCCGTCAG
GTCCTGCTCTCCGCAGACGTGCATCTGGTTCAGGCTCTGCCATCCGACGCTGCACCACCCAGCCAGGTCCTGCTCTTCCC
CGCCACGCCACTCAGCCAGGCCCAGCTCGCCTTGGCAGTGCACCCGCGCCGGGCTATGATCTCCGCAGCCGAGCCACCCC
GCCAGTCCCTGCTTTCCGCAGAGGTGCATCCGGGCCAAGCCCTGCCCTCCAACGCCGCGGCAACCCCCCATGCCCTGCCC
TTCGCGGCCGCACAGCAAGGTCAAGCCCTGCTCGTCACAGCACCAGCATGACGCCAGGCACTGTCCTCCGGAGCCGTTCC
ACCCAGCGAAGATCAGCCCTTCTCAGCCGCCGCTCTCCGCCTGGTTCAGCTGATGAGAATACTCTTTCCCATGGCGCTGG
CTTACGACAGCTGGCCTTTCAAAGCAGCTCAGGCTCTTCTGATCCTGAGGTCCCAAGACGTACTTCCCCGCCTGGTTGGC
ATGCAGTCCGTATGCGTGCCTCCTCACCCTCACCCCCTGGGAGGTTCTTCCTTCCCATCCCTCAGCAA
>Hit2_Baboon_Hamadryas_cDNA
ATGGCTGCGGTGCCGGGGAAGAGGCATTCTGACCTCCAAGGCTGCCGCAGGCCTCACCAAGTCCTTGGATGTGTGATGCC
CCACGGGGACAGCCAGGCCGCTGTGGGGCCACCCCCAAAGGCCACTGGCCACGCCGACGAGCACCCGGCCCAGACCAAGA
GACCCGGAAACAACCGTCATAGGAAGCAGCCTGGCTGTGACCAGACTGTCCCTGCTCAGAGGCCTCCAGGGCGGCGTCTG
TTTCCTGGGCCTTTGCAGCCATCTTCTCCAGGGTCCCAGCCCAGCAGCCGTTGCCATTCCGGGGCTACTGTGTCGAGTCA
GGCAACGCAGCCAGGCCCTGCACTCCTCAGCCATGCATCTGGGCCAAGCCCTGCTTGCGGAAGCCGCATCGCCCCGTCAG
GTCCTGCTCTCCGCAGACGTGCATCTGGTTCAGGCTCTGCCATCCGACGCTGCACCACCCAGCCAGGTCCTGCTCTTCCC
CGCCACGCCACTCAGCCAGGCCCAGCTCGCCTTGGCAGTGCACCCGCGCCGGGCTATGATCTCCGCAGCCGAGCCACCCC
GCCAGTCCCTGCTTTCCGCAGAGGTGCATCCGGGCCAAGCCCTGCCCTCCAACGCCGCGGCAACCCCCCATGCCCTGCCC
TTCGCGGCCGCACAGCAAGGTCAAGCCCTGCTCGTCACAGCACCAGCATGACGCCAGGCACTGTCCTCCGGAGCCGTTCC
ACCCAGCGAAGATCAGCCCTTCTCAGCCGCCGCTCTCCGCCTGGTTCAGCTGATGAGAATACTCTTTCCCATGGCGCTGG
CTTACGACAGCTGGCCTTTCAAAGCAGCTCAGGCTCTTCTGATCCTGAGGTCCCAAGACGTACTTCCCCGCCTGGTTGGC
ATGCAGTCCGTATGCGTGCCTCCTCACCCTCACCCCCTGGGAGGTTCTTCCTTCCCATCCCTCAGCAA
>Hit2_Bornean_orangutan_(reversed)_cDNA
ATGGCTGCTGTGCCGGCGAAGAGGCATTCTGACCTCCAGGGCTGCCGCAGGCCTCACCAAGTCCTTGGCTGTGTGATGCC
CTATGGGGACAGCCAGGCCGCTGTGGGGCCACCCTGGAAGGCCACTGGCCACTCCGACGAGCACCCGGCCCAGAGCAAGA
GCCCCGGAAACAACCGTCATAGGAAGCGGCCTGGCCGCGATCAGGCTGTCCCAGCTGAGAGGCCTCCAGAGCGGCGTCTG
TTTCCTGGGCCTTTGCAGCCATCTTCTCCAGGGTTCCAGCCCAGCAGCCGTTGCGGTTCCCGGGCTTGTGTGTCGAGTCA
AGCAACGCAGCCAGGCCCTGCACTCCTCAGCCATGAATCTGGGCCAAGCCCTGCTGGCCGAAGCCGCATCGCCCTGCCAG
GTCCTGCTCTCCGCAGACGTGCATCTGGTTCAGGCCCTGCCATCCGACGCTGCACCACCCAGCCAGGCCCTGCTCTTCCA
CGCCGCGCCACTCATCCAGGCCCAGCTCGCCGAGGCCGTGCACCCGCGCCGGGCTCTGATCTCCGCAGCCGAGCCACCCC
GCCAGTCCCTGCTTACCGCAGAGGTGCATCCGGGCCAAGCCGTGCCCTCCAACGCCGCGGCAACCCCCTAGGCCTTGCCC
TTCGCGGCCGCACAGCAAGGTCAAGCCCTGCTCGTCACAGCACCAGCATGACTCCAGGCACTGCCCTCCGGAGCCGTTCC
ACCCAGCGAAGATCAGCCCTTCTCAGCCGCTGCTCTCAGCTTGGGCCAGCTGATGAGGACACGCTTTCCCATGGGGCTGG
CTTAGGACAGCTGGCCTTTCAGAGCAGCTTAGGCTCTTCTGATCCTGAGGTCCCAAGAAGTGCTTCCCTGCCTGGTTGGC
ATGCAGTCCGTATGCGTGCCTCCTCACCCTCACCACCTGGGAGGTTCTTCCTTCCCATCCCTCAGCAA
>Hit2_Gibbon_cDNA
ATGGCTGCTGTGCCAGCGAAGAGGCATTCTGACCTCCAGGGCTGCCACAGACCTCACCATTTCCTTGGATGTGTGATGCC
CTACGGGGACAGCCAGGCCGCTGTGGGGCCACCCCGGAAGGCCACCGGACACTCCGACGAGCACCCGGCCCAGACCAAGA
GCCCTGCAAACAACCGTCATAGGAAGCGGCCTGGCCGCGACCAGGCCGTCCCAGCTCAGAGGCCTCCAGGGCGGCGTCTG
TTTCCTGGGCCTTTGCACCCATCTTCTCCAGGGTCCCAGCCCAGCAGCCGTTGCGGTTCTCGGGCTTCTGTATCAAGTCA
GGCAACGCAGCCAGGCCCTGCACTCCTCAGCCATCCATCTGTGCCAAGCCCTGCTCGCCGAAGCCGCATCACCCTGCCAG
GTCCTGCTCTCCGCAGACCTGCATCTTGTTCAGGCCCTGCCATCCGACGCTGCACCACCCAGCCAGGCCCTTCTCTTCCA
CGCCGCGCCACTCATCCAGGCCCAGCTCGCCGAGGCCGTGCACCCGCGCCGGGCTCTGATCTCCACAGCCGAGCCACCCC
GCCAGTCCCTGCTTACCGCAGAGGTGCATCCGGGCCAAGCCCTGCCCTCCAACGCCGCGGCAACCCCCCAGGCCCTGCCC
TTCGCGGCCGCACAGCAAGGTCAAGCCCTGCTTGTCACAGCACCAGCATGACGCCAGGCACTGCTCTCCGGAGCCGTTCC
ACCCAGCGAAGATCAGCCCTTCTCAGCCGCCGCTCTCCGCTTGGGCCAGCTGATGGGAATACTCTTTCCCATGGGGCTGG
CTTAGGACAGCTGGCCTTTCAGAGCAGCTCAGGCTCTTCTGATCCTGAGATCCCAAGAAGTGCTTCCCCGCCTGGTTGGC
ATGCAGTCCGTATGCGTGCCTCCTCACCCTCACCACCTGGGAGGTTCTTCCGTCCCATCTCTCAGCAG
>Hit2_Gorilla_cDNA
ATGGCTGCTGTGCCGGCGAAGAGGCATTCTGACCTCCAGGGCTGCCGCAGGCCTCACCATGTCCTTGGATGTGTGATGCC
CTACGGGGACAGCCAGGCCGCTGTTGGGCCACCCCCGAAGGCCACTGGCCACTCCGACGAGCACCCGGCCCAGACCAAGA
GCCCTGCAAACAACCGTCATAGGAAGCGGCCTGGCCGCGACCAGGCTGTCGCAGCTCAGAGGCCTCCAGGGCGGGGTCTG
TTTCCTCGGCCTTTGCAGCCATCTTCTCCATGGTCCCAGCCTAGCAGCCGTTGCGGTTCCCGGGCTTCTGTGTCGAGTCA
GGCAACGCAGCCAGGCCCTGCACTCCTCAGCCATGCATCTGGGCCAAGCCCTGCTCGCCGAAGCAGCATCGTTCTGCCAG
GTCCTGCTCTCCGCAGACGTGCATCTGGTTCAGGCCCTGCCATCCGACGCTGCACCACCCAGTCAGGCCCTGCTCTTCCA
CGCCGCGCCACTCATCCAGGCCCAGCTCGCCGAGGCTGTGCACCCGCGCCGGGCTCTGATCTCCGCAGCCGAGCCACCCC
GCCAGTCTCTGCTTACCGCAGAGGTGCATCCGGGCCAAGCCCTGACCTCCAACGCTGCGGCAACCCCCCAGTCCCTGCCC
TGCGCGGCCGCACAGCAAAGTCAAGCCCTGCTCGTCACAGCACCAGCATGACGCCAGGCACTGCCCTCCGGAGCCGTTCC
ACCCAGCGAAGATCAGCCCTTCTCAGCCGCGGCTCTCAGCTTGGGCCAGCTGATGAGAACACGCTTTCCCATGGGGCTGG
CTTAGGACAGCTGGCCTTTCAGAGCAGCTCAGGCTCTTCTGATCCTGAGGTCCCAAGAAGTGCTTCCCCGCCTGGTTGGC
ATGCAGTCCGTATGCGTGCCTCCTCACCCTCTCCACCTGGGAGGTTCTTCCTTCCCATCCATCAGCAA
>Hit2_Green_Monkey_cDNA
ATGGCTGCCGTGCCGGGGAAGAGGCATTCTGACCTCCAAGGCTGCCGCAGGCCTCACCAAGTCCTTGGATGTGTGATGCC
CCACGGGGACAGCCAGGCCGCTGTGGGGCCACCCCCAAAAGCCACTGGCCACGCCGACGAGCACCCGGCCCAGACCAAGA
GACCCGGAAACAACCGTCATAGGAAGCAGCCTGGCCGCGACCAGACTGTCCCTGCTCAGAGGCCTCCAGGGCGGCGTCTG
TTTCCTGGGCCTTTGCAGCCATCTCCTCCAGGGTCCCAGCCCAGCAGCCGTTGCCATTCCGGGGCTACTGTGTCGAGTGA
GGCAACGCAGCCAGGCCCTGCACTCCTCAGCCATGCATCTGGGCCAAGCCCTGCTTGCCGAAGCCGCATCGCCCCGCCAG
GTCCTGCTCTCCGCAGACGTGCATCTGGTTCAGGCCCTGCCATCCGACGCTGCACCACCCAGCCAGGTCCTGCTCTTCCC
CGCCGCGCCACTCAGCCAGGCCCAGCTCGCCTTGGCCGTGCACCCGCGCCGGGCTATGATCTCCGCAGCCGAGCCACCCC
GCCAGTCCCTGCTTTCCGCAGAGGTGCATCCGGGCCAAGCCCTGCCCTCCAACGCCGCGGCAACCCCCCATGCCCTGCGC
TTCGCGGCTGCACAGCAAGGTCAAGCCCTGCTTGTCACAGCACCAGCATGACGCCAGGCACTGTCCTCCGGAGCCGTTCC
ACCCAGCGAAGATCAGCCCTTCTCAGCCGCCGCTCTCCGCCTGGTTCAGCTGATGAGAACACTCTTTCCCATGGCGCTGG
CTTACGACAGCTGGCCTTTCAGAGCAGCTCAGGCTCCTCTGATCCTGAGGTTCCAAGACGTAGTTCCCCGCCTGGTTGGC
ATGCAGTCCGTATGCGTGCCTCCTCACCCTCACCCCCTGGGAGGTTCTTCCTTTCCATCCCTCAGCAA
>Hit2_Orangutan_cDNA
ATGGCTGCTGTGCCGGCGAAGAGGCATTCTGACCTCCAGGGCTGCCGCAGGCCTCACCAAGTCTTTGGCTGTGTGATGCC
CTATGGGGACAGCCAGGCCGCTGTGGGGCCACCCTGGAAGGCCACTGGCCACTCCGACGAGCACCCGGCCCAGAGCAAGA
GCCCCGGAAACAACCGTCATAGGAAGCGGCCTGGCCGCGATCAGGCTGTCCCAGCTGAGAGGCCTCCAGAGCGGCGTCTG
TTTCCTGGGCCTTTGCAGCCATCTTCTCCAGGGTTCCAGCCCAGCAGCCGTTGCGGTTCCCGGGCTTGTGTGTCGAGTCA
AGCAACGCAGCCAGGCCCTGCACTCCTCAGCCATGAATCTGGGCCAAGCCCTGCTGGCCGAAGCCGCATCGCCCTGCCAG
GTCCTGCTCTCCGCAGACGTGCATCTGGTTCAGGCCCTGCCATCCGACGCTGCACCACCCAGCCAGGCCCTGCTCTTCCA
CGCCGCGCCACTCATCCAGGCCCAGCTCGCCGAGGCCGTGCACCCGCGCCGGGCTCTGATCTCCGCAGCCAAGCCACCCC
GCCAGTCCCTGCTTACCGCAGAGGTGCATCCGGGCCAAGCCGTGCCCTCCAACGCCGCGGCAACCCCCTAGGCCTTGCCC
TTCGCGGCCGCACAGCAAGGTCAAGCCCTGCTCGTCACAGCACCAGCATGACTCCAGGCACTGCCCTCCGGAGCCGTTCC
ACCCAGCGAAGATCAGCCCTTCTCAGCCGCTGCTCTCAGCTTGGGCCAGCTGATGAGGACACGCTTTCCCATGGGGCTGG
CTTGGGACAGCTGGCCTTTCAGAGCAGCTTAGGCTCTTCTGATCCTGAGGTCCCAAGAAGTGCTTCCCTGCCTGGTTGGC
ATGCAGTCCGTATGCGTGCCTCCTCACCCTCACCACCTGGGAGGTTCTTCCTTCCCATCCCTCAGCAA
>Hit2_Rhesus_cDNA
ATGGCTGCCGTGCCGGGGAAGAGGCATTCTGACCTCCAAGGCTGCCGCAGGCCTCACCAAGTCCTTGGATGTGTGATGCC
CCACGGGGACAGCCAGGCCGCTGTGGGGCCACCCCCAAAGGCCACTGGCCACGCCGACGAGCACCCGGCCCAGACCAAGA
GACCCGGAAACAACCGTCATAGGAAGCAGCCTGGCTGTGACCAGACTGTCCCTGCTCAGAGGCCTCCAGGGCGGCGTCTG
TTTCCTGGGCCTTTGCAGCCATCTTCTCCAGGGTCCCAGCCCAGCAGCCGTTGCCATTCCGGGGCTACTGTGTCGAGTCA
GGCAACGCAGCCAGGCCCTGCACTCCTCAGCCATGCATCTGGGCCAAGCCCTGCTTGCCGAAGCCGCATCGCCCCGCCAG
GTCCTGCTCTCCGCAGACGTGCATCTGGTTCAGGCCCTGCCATCCGACGCTGCACCACCCAGCCAGGTCCTGCTCTTCCC
CGCCGCGCCACTCAGCCAGGCCCAGCTCGCCTTGGCAGTGCACCCGCGCCGGGCTATGATCTCCGCAGCCGAGCCACCCC
GCCAGTCCCTGCTTTCCGCAGAGGTGCATCCGGGCCAAGCCCTGCCCTCCAACGCCGCGGCAACCCCCCATGCCCTGCCC
TTCGCGGCCGCACAGCAAGGTCAAGCCCTGCTCCTCACAGCACCAGCATGACGCCAGGCACTGTCCTCCGGAGCCGTTCC
ACCCAGCGAAGATCAGCCCTTCTCAGCCGCCGCTCTCCGCCTGGTTCAGCCGATGAGAATACTCTTTCCCATGGCGCTGG
CTTACGACAGCTGGCCTTTCAGAGCAGCTCAGGCTCTTCTGATCCTGAGGTCCCAAGACGTACTTCCCCGCCTGGTTGGC
ATGCAGTCCGTATGCGTGCCTCCTCACCCTCACCCCCTGGGAGGTTCTTCCTTCCCATCCCTCAGCAA
>Hit2_Siamang_cDNA
ATAGCTGCTGTGCTGACGGAGAGGCATTCTGACCTCCAGGACTGCCACAGTCCTCACGAAGTCTTTGGGTGTGTGGTGCC
TGAGGGGGGCAGCCAGGCCGCTGTGGGGCCCCAG---AAGGACACTGGCCACGACGACGAGCACCTGGCCCAGACCAAGA
GCCCCGGGAACAGCCGTCGTAGGAAGCAGCCCTGCCGCAACCAGGCTGCCCCGGCTCAGAAGCCTCCAGGGCGGCGTCTG
TTTCCTGGGCCTTTGCCGCCATCTTCTCCAGGGTTCCGGCCCAGCAGCCATCCCTGTTCCGGGGCTTCTACGTCGAGTCA
GGCAACCCAGCCAGGCCCTGCACTCCTAAGCCACGCATCTGAGGCAAGGCCTGCTAGCCAAAGCCGCATCACCCTGGCAG
CTTCTGCTCTCCGCAGACGTGCATCTGCTCCAGGCCCTGTCATCCGACGCTGCACCGCCCAGCCAGGCCCTGCTTTTCCA
CGCCGCGCTACTCATCCAGGCCCTGCCCGTCGAGGCCGCGATTCCGCGCCAGGCCCTGCCCGCCGAGGCCGCGATTCCGC
GCCAGGCCCTGCCCGCCGAGGCCGCGATTCCGCGCCAGGCCCTGCCCGCCGAGGCCGCGATTCTGCGCCAGGCCCTGCCC
TTCGCGGCCGCACAGCAAGGTCAGACCCCGCTCATCGCAGCACCAGCACGACGCCAGGCGCTGGCCTCCGGAGCCGTTCC
ACCCAGCGAAGATCAGCACTTCTCAGCCGACGCTCCCGGTCTGGGTCAGCTGATGAGAATCCT---TCCTGTGGGATTGG
CTCACAAAGGCTTGCCTTTCAGAGCAGATCAGGCTCTCCTGATCCTGAGGTCCCAAGCCGTGCTTCCCCGCCTGTTTGGC
ATGCAGTCCGTATGCGTGCCTCCTCACCCTCACCCCCTGGGAGGTTCTTCCTTCCCATCCCTCAGCAG
>Hit2_Silvery_gibbon_(reversed)_-_QM_Align
ATGGCTGCTGTGCCAGCGAAGAGGCATTCTGACCTCCAGGGCTGCCACAGGCCTCACCATTTCCTTGGATGTGTGATGCC
CTACGGGGACAGCCAGGCCGCTGTGGGGCCACCCCGGAAGGCCACTGGACACTCCGACGAGCACCCGGCCCAGACCAAGA
ACCCTGCAAACAACCGTCATAGGAAGCGGCCTGGCCGCGACCAGGCCGTCCCAGCTCAGAGGCCTCCAGGGCGGCGTCTG
TTTCCTGGGCCTTTGCAGCCATCTTCTCCAGGGTCCCAGCCCAGCAGCCATTGCGGTTCCCGGGCTTCTGTGTCGAGTCA
GGCAACGCAGCCAGGCCCTGCACTCCTCAGCCATCCATCTGGGCCAAGCCCTGCTCGCCGAAGCCGCATCGCCCTGCCAG
GTCCTGCTCTCCGCAGACCTGCATCTGGTTCAGGCCCTGCCATCCGACGCTGCACCACCCAGCCAGGCCCTGCTCTTCCA
CGCCGCGCCACTCATCCAGGCCCAGCTCGCCGAGGCCGTGCACCCGCGCCGGGCTCTGATCTCCACAGCCGAGCCACCCC
GCCGGTCCCTGCTTACCGCAGAGGTGCATCCGGGCCAAGCCCTGCCCTCCAACGCCGCGGCAACCCCCCAGGCCCTGCCC
TTCGCGGCCGCACAGCAAGGTCAAGCCCTGCTCGTCACAGCACCAGCATGACGCCAGGCACTGCCCTCCGGAGCCGGTCC
ACCCAGCGAAGATCAGCCCTTCTCAGCCGCCGCTCTCCGCTTGGGCCAGCTGATGGGAATACTCTTTCCCATGGGGCTGG
CTTAGGACAGCTGGCCTTTCAGAGCAGCTCAGGCTCTTCTGATCCTGAGATCCCAAGAAGTGCTTCCCCGCCTGGTTGGC
ATGCAGTCCGTATGCGTGCCTCCTCACCCTCACCACCTGGGAGGTTCTTCCTTCCCATCCCTCAGCAG
>Hit_1_Golden_snub-nosed_monkey_(Duplicate)_cDNA
ATGGTCGCCGTGCCGGGGAAGAGGCATTCTGACCTCCAGGGCTGCCGCAGGCCTCACCAAGTCCTTGGATGTGTGATGCC
CCACGGGGACAGCCAGGCCGCTGTGGGGCCATCCCCAAAGGCCACTGGCCACGCCGACGAGCACCCGGCCCAGACCAAGA
GACCCGGAAACAACCGTCATAGGAAGCAACCTGACCGCGACGAGACTGTCCCTGCTCAGAGGCCTCCAGGGCGGCGTCTG
TTTCCTGGGCCTTTGCAGCCATCTTCTCCAGGGTCCCAGCCCAGCAGCCGTTGCCATTCCGGGGCTACTGTGTCGAGTCA
GGCAACGCAGCCAGGCCCTGCACTCCTCAGCCATGCATCTGGGCCAAGCCCTGCTTGCCGAAGCCGCATCGCCCTGCCAG
GTCCTGCTCTCCGCAGACGTGCATCTGGTTTAGGCCCTGCCATCCGACGCTGCACCACCCAGCTAGGTCCTGCTCTTCCC
CGCCGCGCTACTCAGCCAGGCCCAGCTCGCCTTGGCCGTGCACCCGCGCCGGGCTATGATCTCCGCAGCCGAGCCACCTC
GCCAGTCCCTGCTTTCCGCAGAGGTGCATCCGGGCCAAGCCCTGCCCTCCAACGCCGCGGCAACCCCCCATGCCCTGTCC
TTCGCGGCCGCACAGCAAGGTCAAGCCCTGCTCGTCACAGCACCAGCATGACGCCAGGCACTGTCCTCCGGAGCCGTTCC
ACCCACCGAAGATCAGCCCTTCTCAGCCGCGGCTCTCCTCCTGGTTCAGCTGATGAGAATACTCTTTCCCATGGCGCTGG
CTTACAACAGCTGGTCTTTCAGAGCAGCCCAGGTTCTTCTGATCCTGAGGTCCCAAGAGGTACTTCCCCGCCTGGTTGGC
ATGCAGTCCGTATGCGTGCCTCCTCACCGTCACCCCCTGGGAGGTTCTTCCTTCCCATCCCTCAGCAA
>Hit_2_Northern_white-cheeked_gibbon_Chr._6_(reversed)_-_QM_Align
ATGGCTGCTGTGCCAGCGAAGAGGCATTCTGACCTCCAGGGCTGCCACAGACCTCACCATTTCCTTGGATGTGTGATGCC
CTACGGGGACAGCCAGGCCGCTGTGGGGCCACCCCCGAAGGCCACCGGACACTCCGACGAGCACCCGGCCCAGACCAAGA
GCCCTGCAAACAACCGTCATAGGAAGCGGCCTGGCCGCGACCAGGCCGTCCCAGCTCAGAGGCCTCCAGGGCGGCGTCTG
TTTCCTGGGCCTTTGCAGCCATCTTCTCCAGGGTCCCAGCCCAGCAGCCGTTGCGGTTCTCGGGCTTCTGTATCAAGTCA
GGCAACGCAGCCAGGCCCTGCACTCCTCAGCCATCCATCTGTGCCAAGCCCTGCTCGCCGAAGCCGCATCACCCTGCCAG
GTCCTGCTCTCCGCAGACCTGCATCTTGTTCAGGCCCTGCCATCCGACGCTGCACCACCCAGCCAGGCCCTTCTCTTCCA
CGCCGCGCCACTCATCCAGGCCCAGCTCGCCGAGGCCGTGCACCCGCGCCGGGCTCTGATCTCCACAGCCGAGCCACCCC
GCCAGTCCCTGCTTACCGCAGAGGTGCATCCGGGCCAAGCCCTGCCCTCCAACGCCGCGGCAACCCCCCAGGCCCTGCCC
TTCGCGGCCGCACAGCAAGGTCAAGCCCTGCTTGTCACAGCACCAGCATGACGCCAGGCACTGCCCTCCGGAGCCGTTCC
ACCCAGCGAAGATCAGCCCTTCTCAGCCGCCGCTCTCCGCTTGGGCCAGCTGATGGGAATACTCTTTCCCATGGGGCTGG
CTTAGGACAGCTGGCCTTTCAGAGCAGCTCAGGCTCTTCTGATCCTGAGATCCCAAGAAGTGCTTCCCCGCCTGGTTGGC
ATGCAGTCCGTATGCGTGCCTCCTCACCCTCACCACCTGGGAGGTTCTTCCGTCCCATCTCTCAGCAG
