# Supplementary material for: Dynamic evolution of EZHIP, an inhibitor of the Polycomb Repressive Complex 2 in mammals
Source: bioRxiv. 2025 Dec 12:2025.12.12.693809. Preprint. [Version 1] doi: 10.64898/2025.12.12.693809 (PMC12713659; doi:10.64898/2025.12.12.693809)
Supplement: Supplement 1 [file media-1.zip › Supplementary materials/SupplementaryDataS1_AncestorAndSyntenic_AA_degappedMax.txt]

>Black_rhinoceros,_Copy_1_[X]
MATQSCWEREQQPQQGEVPPEPKSKVAPAPGQARGTGN--PGASVPAASSDPCPPGGGAPRGGAAGSSSCAASAGAISVT
AEDPWLPSMDCVQERGPSDLQGGQSPHAGPSCVVPEAGSTAAMGQATRVAGRASRPPTHTTSPGDGRGRKQPSREEAAQA
QKPPELCLFPRWSEPLRQSSPESQPSSSGRSRASPRSHASPLGPALRSRTTAPGPALRSRTTAPGPALRSRTSPPGPALR
SRTTAPGPALRSRTTAPGPALRS-RTTAPGPALRSEPRPALRRRASAPGPAPALRSRASGPGPALQSRASGPGPALQSRT
SPLGPALRSSSTTPGFVPRSRAPQRRSAPSSRPSLPGPVGQSPPSSPGFAFRRLVHRSSSSSPDPEVPSLAAQPRWRAVR
MRASSPSPPGRFFPLRAQCGESFSSSSSSSCSPPSPTFPGS--SSSPTNFSGQSSSCPKFCGLASISTPSPDSLRRALLP
QLDALSPVSPGEQAEIGSTPRPPTPPV
>Black_rhinoceros,_Copy_2_[X]
MATQSCWEREQQPQQGEVPPEPKSKVAPAPGQARGTGN--PGASVPAASSDPCPPGGGAPRGGAAGSSSCAASAGAISVT
AEDPWLPSMDCVQERGPSDLQGGQSPHAGPSCVVPEAGSTAAMGQATRVAGRASRPPTHTTSPGDGRGRKQPSREEAAQA
QKPPELCLFPRWSEPLRQSSPESQPSSSGRSRASPRSHASPLGPALRSRTTAPGPALRSRTTAPGPALRSRTSPPGPALR
SRTTAPGPALRSRTTAPGPALRS-RTTAPGPALRSEPRPALRRRASAPGPAPALRSRASGPGPALQSRASGPGPALQSRT
SPLGPALRSSSTTPGFVPRSRAPQRRSAPSSRPSLPGPVGQSPPSSPGFAFRRLVHRSSSSSPDPEVPSLAAQPRWRAVR
MRASSPSPPGRFFPLRAQCGESFSSSSSSSCSPPSPTFPGS--SSSPTNFSGQSSSCPKFCGLASISTPSPDSLRRALLP
QLDALSPVSPGEQAEIGSTPRPPTPPV
>Cow,_Ancestral_[X]
MATT-----------------------------------------------------------------------AILLT
GEEPGESSVEGVQGRGGPDLQGGKSPHVELSCVVPQSGSGAAVGQAAGGI---DQHFTQIASPGKGRGRKRLSREEAATA
QNPPRRCLFPPRSVSSPPSFPGSQPGSS----ASLTNHASQLVPALQSQANAPGPAPRNQAVGPGPVLGRQASAPGPAQR
GSRPKPGPAFRRRSASAPDGRG-SPTSVPGPARRGAPGPA----ASTPGPAPDHRGSASMPGPASRRRACGPGPALSSGA
VGLGPRLQSRSPTSGSSLRGRATQRRSPPTSCASPVGPNGGGRPSAPGFAGGGLPRQSSSSSLESEVPSLTTQQVWHAVR
MRASSPSPPGRVFTFPREYAENSSVSSSSNSPGSSDQSC----PPSPTNFSGRIPSSASFSGVGSIATSSPPGVRRMLLP
ELEALSPLSSEEPAEEGSPPPSPPSPV
>Dolphin,_Ancestral_[?]
EATQSCCEKEQKPQQGEMPAGLKNKVTSAPGDTRGTENPDPGVLVPTVSSNPSPSGGSAPGGDTAGSSSCMAAAGAISLT
GEDPGPPSMDGVQEGGCPDLHGGGSPHVELSCVVPRMGSGAAVWQAAWGAG---QRPTQTTSPGNGRGRKRPSREEASGS
LKLSRHRQFSPWSASSPPSSPRSEPSRCGHFQVSLWNHASQPGPVLQSQAKAPGPALRSPAVRPGPSCCGHTTPSGPVLR
SQATRLGPALRSHASGSSAAIHS-RAAEQSPAHHHAPGPAQRCYTPKTGPAAAINNHSSPPG-----------PVLRSHA
SGPGHALQSSRTTPGFVLWSRATQRRSAASSRPSLPELNGQSPPSSPKIALRRLVFQRSSSSSDFEVPNLATQQVWHAVR
MRASSPTPPESY-------GESFFFSSSSSSSFNSVLWPL---SSSPINFSG--TSSNRFSGLRSISTPSPASLRRIFLP
ECDVLSPLFSGEPAEIGSMPPSPTSPM
>Goat,_Ancestral_[X]
MATRSCLEKKQKPQQGEMPRGPKNEVASAPSDACGAENTSPGALVPTVLTNPSLLGGGAPHGGTAGSSSCNVATTAILLT
GEEPGESSMEGVQGRGRPDLQGGESPDAELSCVVPQSGSGAAVGQAAGGI---DQHSTQIASPGKGRGRKRLSLEEAAVA
QKPPRRCLFPSRSMSLPPSSPRSQPSRS----ASLRNHASQLVPALQSQATAPGPAPRSEAAGPGPVLGRQASAPGPARR
RSRPKPGPAFRRRSASAPDGCG-SPTSVPGPARRRAPGRARRSGASTPGPASDHRRSASMPGPASRRRAYGPGPALRSRA
VGLGPPLQSLSPTSGSALRGRATQRRSPPTSCPSPVGPNGESPPSSPGFAVGGLPRQSSSSSLESEAPSLTPQRVWHAVR
MRASSPSPPGRFFTFPREYAENSSSSSCSNSPGSSDQSS----PPSPINFSGRLNSSASFSGVGSISTPSPAAVRRVLLP
ELEALSPLSLEEPAEIGSPPPSPPPPV
>Horse,_Ancestral_[X]
MATQSCWEKEQKQQQGE-----ENQVAPAPGDARGTGS--PRASVPTVCSDGSLPEA-APHAAAQQVLP----------P
VLRPPAPFRSLLTPRAAWCPDGPRYPGRA---------QRGRHGAATRGAGQARGRPTHTTSPRDGRGRSSPA----ATA
TRLPGLSLLPSCRHLLPSRSPQQPPFSGFESRTALRSRRTPPGPALRSPASEPRDAVLRRAPAPGPAVRRRAPSPGPAVR
RRAPSPGPAVRRRRAPACPARR-RPAPAPGPAVRRSPGPAVRRRAPSPGPDPPLRSRASGSGPALQSRASGPGPALQSRT
GPLGPALRSSSTTPGLVPGSRATQRRSAACSRPSLPGPAGQGPPSSPGFALRRPALHSSSSFPDAEVPSLAPQPRWRAVR
RRASSPSPPGRFFPLPAQCGESFSSFPSFSSSSSHPESPEQSPSSSLTNFSGQSAFSSKVSGLGSISTASLAAVRRSLLR
RLEALSPLSPGEPAETGSMPRPPTPPV
>Pig,_Ancestral_[X]
MATQSSLEKEQQPQQGEVPAEPKNGVTSAPGDTRETENPDPGALVSSDSGDPSPSGGGAPQGDTVSSSC-DADAGTISLT
GADVGPPSVEGVQERGCPDLQGGGSSPAKLICLVLETGSGGAIGQAAGGAG---QRPTQTTSPGKSSGKKRPRGEEAAPV
QKLPRRCLFPQWSMPSPPSSPRSEPSSCGHSQASQQSNASPPGPALRSKTKAPGPALCGQAARPGPALRSQAVSPGPAFR
RHTTQPGPAPRSHASGPGPALQH-HASVPGPAQRRELGPAPRRRGSVPDPAPALRGRASGPGPALRSRTSGPSPALRSCA
AQLGPALRSSSTTPGFVLRSRATQRRSAPSSSSSSSESAGQSPPPSPGFASGRRISQSSSSSPEPEQASLATERPWHAVR
MRASSPSPPGRGYRLPVQFGENFSSSSTSSSPALPLLPPSPVTSSSSTNYSGRSSSSPRFCGLSSISTPSPASLRRILLP
ELDALSPLSSGEPAETGSPPPSPTPPP
>Svalbard_reindeer,_Ancestral_[?]
MATQSCLEKEQKPQSGEMPTGPNNEVASAPGDAHGAENTSPGALVPAVLTNPSLLGGGAPHGGTAGSSFCNVATTAILLT
GEEPGESSVEGVQGRGCPDFQGGESPHGELSCMVPRAGSGAAIGQASGGI---DQHSTQIASPGKGCGRKRLSREEAAMA
QKPPQCCLFPPRSESLPPSSPRSQPSNS----ASLRNHASQLG--------------------PGPVLGRQASAPGLAQR
GSRPQRGPAFRRRSASAPNGRG-SPVSVPGPARRGAPGPGHRDRASVPGPAPDVPGSASGPGPASPGPAHGPGPALSSCA
VGLGPSLQSSLDAPGFAFRGRAAQRRSPPTSCPSPVGPNGESPPSSPGFSVGRFSSQSSSSSLESEAPSVTPPRVWHAVR
MRASSPSPPGRFFTFPRVYFENSSSSSSSDSPGSSDQSP----PSSPTNLCGRPPSFARVCGQGSISTPRPSGVRRILLP
ELEALSPLSSEEPAEIRSPPPSPPPPM
>Zebra,_Ancestral_[?]
MATQSCWEKEQKQQQGE-----ENQVAPAPGGARGTGS--PRASVPTVCSDGSLPDGGAPRGGTAGSSSCATAAGAISVT
ADAPWLPSMDCAQERGPSALQAGRGPHAEPSRVVPETGSAAAMGRATRGAGQARGRPTHTTSPRDGRGRRQPSRDEAARA
PKPPERCLFPQWSEPLPPSPPKSQPSSSRPSRASPPSHAPPPGPALRSQAKATGPALRSRRTPPGPAHRRPAPAPGPAVR
R----------------------RRAPSPGPAVRR--------RAPAPGPAPPLRSRASGSGPALQSRASGPGPALQSRT
GPLGPALRSSSMTPGLVPGSRATQRRSAACSRPSLPGPAGQGPPSSPGFALRRPALHSSSSFPDAEVPSLAPQPRWRAVR
MRASSPSPPGRFFPLPAQCGESFSSSPSFSSSSSSFSSSSYSSSSSLTNFSGQSAFSSKVCGLGSISTASLAAVRRSLLP
QLEALIPLSPGELAETGSMPRPPTPPV
>Armadillo,_Syntenic_Copy_1_[X]
MATQSYWEKQQKQEQDEMPIGHKNKVVPAC---FGTSSSDLVAWVPPESSDQSPSGS--VYSISEGSSTT----AAVSII
VETPGMPSTGCGQVKRSSKHRRSQSSHADHKCAVAETGSKVTMGKPTRGTGQIRGHVTQTKSTGNNRGNKYPYSKEPAQP
QNAVS--LLTQFSEPLPPSSPRSQPSRSLRSQASTSSHVSRPGPALRSHATPPGPALRSRTTPTAPG-RSRASGPGPALR
SRTTPPGPALCRRTTRSGPARR-SRASGPSPAFRSRSGPAFRSRITPPSLAPALRSRATAPGPAPRSCASRLVPDRHSRA
TSPGPALRSRVSRSGPVLRSCATQRRSALRRQPSPPGPTGQGPSSPPAFALRRLVFQGRSNSPDPEVPSLASQPA-RALR
MRASSPSPPGRYFPFLALLGESSTTSS-P--PGSPSLGPSSSP----SGLSDWSSSLPGCFGLSSISTPSPASLRRALLP
ELDALSPASPRE---------------
>Black_flying_fox,_Ancestral_[X]
MATQSCCEKEQKQQQGEVPAGPKNQISVVPGGTHEPGS--HVAGVSTVSSDPSPSGGGAPRHGTAGASSCTAAAGAISST
AEEPGPPSMDCEQESGRPERQGGPGPHAVLRCVGLEMGSMVAVGQATSGAVPASGRPTQTRGSAKGRGRKRPSRAETAQA
QKLPWRCLFP--PAPLPPSSSRAQPSSHSAPQASPLSGGTQPGPVLRSQALASGPALRSHSARPGPASRRRAPEPGPASR
RRAPEPGPASRRRAPEPGPASRR-RAPEPGPASRREPGPASRRRAPAPGPAPALTNLPSSPGPALRRRVSGPSPALRSRA
TLLSPALRSRSTTSGFVLRSRHTQRRTSSSSRPSIPGDQSRPP--SPGFSLRRLVCQSSSRSPDPEVQSLPSQPRWHAVR
MRASSPSPPGRFFLFPGQYGESSSSSSSTSSSSPSPSSPGL--SSSPTNISGQSSSSPRFGGLGSISTPSPASLRRALLP
EFDAPSPVSPEEQAETESIPCPPTPPI
>Parnell’s_mustached_bat,_Syntenic_Copy_1_[X]
MATQSCLEKGQKQQRGEVPSGPKNEVFPTPGNARETGNGDAGPSVPTVSGDRSPSGGDAPCGGTAGASSCVADAGAVSSA
AEEPGPPSMSCVGESGRPELQGGPSPHTQLSRVGPETGSAAAARQARRGAVQASRRPAHTTGPASGRGRKPRSRKKSAQA
QKVPRRCLFPQRPVPLPPSSPRAQPSSRRRPRASPWSLASQPGPDLRSHTTPPGPALRSRATLRGPA--FCAPPQGPAVR
RCASAPGAASRPRSAAPGAASRPAAASAPGPAPSCGSGTALRRRGSAPGPAGGLGCSATAPSPASRSRASGLGPALRSRA
SGANPALPRSGTTAGFVPRSRPTQRRSTASSRPSLPAPAGQRPP-SPGLPLRRLVFQSSSGSPDPEAPSLPSQPRWRAVR
MRASSPSPPGRLYPFPGWFAESSSSSSSSSSS-CPSPSP------------------PLPLPLRWVSWPGPL-LSPPLMF
LVTAPPPLPPILV---GW-PPSPWSLM
>Greater_horseshoe_bat,_Syntenic_Copy_1_[X]
MATPSCWEKELKQQEGEVPAGPNNEVAPDPGDARGTGNRNPGACVLTVSRDQSLSGGGAPHVGTAGASSCAAAPGAILIV
AEDPGPPSMDCVLTRGRPEHQGSPSPLTELKCVGPETNSADARGQATSGAGQAGGRPTQTRSPEKGRGQKRPGGEEAVGA
PKLPRCCLFPEGSAPLPPSSPTAQPSSRRCPRASPCSRASQPGPALGSQALAPGTAPRSQAVRQGPASRRREAVGGPASR
RREAVGGPASRRREAVGGPASRRR-EAVGGPASRRVGGPASRRRETVPGPAAALRHRASLPGPASRSRATGQAPTFCSRT
TPLSPALRSGGTTSGFVRLSRPTQRGSLPTSSPSLPAHVGQSPP-SPGSALGRLVFPSSSGSSDPEVPSLPSQPCWHAVR
MRASSPSPPGRYFPLPPRCDESSSSSSPS------------------ANFYGQSSSSPEFCGPDTDSTPSPASPKHASLL
EFVALSPASPEVQAEIGSAPSTPTTPV
>Greater_horseshoe_bat,_Syntenic_Copy_2_[X]
MATPSCWEKELKQQEGEVPAGPNNEVTPAPGDARGTGNRDPGTWVPTVSSDRSLSGGGAPRVVTAGASSCAAAPGAILTV
AEDPGPPSMDCVQSRGRPEHQGSPSPLAELRYVKPVTGSADARGQATSGAGQAGGRRTQTRSPAKGRGRKRPGGEEAVGA
PKLPRRCLFPEGSAPLPPSSPTAQPSSRRCPRASPCSRASQPGPALGSQALLPGSVLPSEAAMPGPD-------------
---------------------L-GTESSAGPASRGAPGPASRLPATEAGPVTALRNRASLPGTASSSRATGPGPALCSRS
PPLSPTLCSRGTTPGFVRLSRPTQRGSLPTSRPSLPAPGGQSPP-SPGSALGRLVFPSSSGSPDPEVPSLPSQPGRHAVR
MRASSPSLPSRYFPFHGGCDDSSSSSSF----------------SAPTNFSGQSTSSLKFRGPGSVSTPSPASSKRALLL
EVDALSLSLQRC-------------RL
>Greater_horseshoe_bat,_Syntenic_Copy_3_[X]
MATPSCWEKELKQQEGEVPAGPNNEVTPAPGDARGTGNRDPGTWVPTVSSDRSLSGGGAPRVVTAGASSCAAAPGAILTV
AEDPGPPSMDCVQSRGRPEHQGSPSPLAELRYVKPVTGSADARGQATSGAGQAGGRRTQTRSPAKGRGRKRPGGEEAVGA
PKLPRRCLFPEGSAPLPPSSPTAQPSSRRCPRASPCSRASQPGPALGSQALLPGSVLPSEAAMPGPD-------------
---------------------L-GTESSAGPASRGAPGPASRLPATEAGPVTALRNRASLPGTASSSRATGPGPALCSRS
PPLSPTLCSRGTTPGFVRLSRPTQRGSLPTSRPSLPAPGGQSPP-SPGSALGRLVFPSSSGSPDPEVPSLPSQPGRHAVR
MRASSPSLPSRYFPFHGGCDDSSSSSSF----------------SAPTNFSGQSTSSLKFRGPGSVSTPSPASSKRALLL
EVDALSLSLQRC-------------RL
>Greater_horseshoe_bat,_Syntenic_Copy_4_[X]
MATPSCWEKELKQQEGEVPAGPNNEVTPAPGDARGTGNRVPTTWIPTVSSDRSLSGGGAPRVVTAGASSCAAAPGAILIV
AEDPGPPSMDCVQSRGRPEHPGSPSPHAELRCVRPETASADARGQATSGAGQAGGRPTQTRSPAKGRGRKRPGGEEAVGA
PKLPE-----EGSAPLPPSSPTAQPSSRRCPRASPCSRASQPGPALGSQALAPGSVLPSEAAMPGPVRRRRAPAPGPAPL
RDESGPGPALCSLGSAPGPQARR-RATAPGPAIRR-------HRAPEPGPAPARSNHTSPP-----------IPALRSRT
TPLSSALRSGGTTPAFVRLSRPSQRGSLPTSRPSLPAPVGQSPP-SPGSALGRLVFPSNSGVPDPEVPSLPSQPGWHAVR
MRASSPSPPGRYFPFPEQFGESSSPSPSSSSSS----------SSSPTNFSGQSSSSPKFCGLGSISTPSPASLRRAFLP
EVDALTPISPGEQAEVGSIPSPPTPPV
>Cape_golden_mole,_Ancestral_[?]
MASQSYQEKEQQEQFESMQRDLNDMVAPVPRSAYGTSNPEPVDPVPTASSELAPSVA--PPTSNEGSAIAASTATAIWVP
GEDPGLPSVDRAQTK-RSDFQGSRSSDGDLANKVPQITSEGTMGQPMEGSSQLGGHLTQIEGPGNNLGEKQSPSEEPVQV
QKSPQHLLCLLMSVLLPPFSPKLQPSNSCPS-PAPWSEASRPGPALRSHTKARGPTLGSLAATPDTPRRRRTELPSPARG
QGQVEPTPALGRRH-------H-RRVEPPGPAQGRPPGPALGHRVESSGPA------PPPPGPARCSHCMAPLASRSSVS
TPTGQSSRSSLMTPGRV------QQRSTLHSR-SPPQPAGQNPP-SSGASFRRLGSPRLSNPPDSEVPSLASQSN-RPVR
MRASSPSPPGRFFLLPMLYGEGSSSPSP-------PSSPTSSS----------SSSSPWFLGLDSISTPSPDSLRRALMP
ELDDQSPPSPC----------------
>American_black_bear,_Ancestral_[X]
MATPSSEEKALKQQQGEMPAGPKNEVAPAPGDARGVGNPDPGASVPSISSSLSPSGGGAPHSGTAGSSASAAAVGAIAIN
GEGPELPSTARVQERERADLQGGHSPHAELRCVVPGAGGVAAMVQAMRGVGQARGPPTLTTSPGKGRGRKLTHHEEAAQA
QKPPGRCLFPQCPVTLPPSSPGSQPSGRRRSRVSPWGHASQPGPALRSQARATGPALRSQAARPGPALRSRASAPGPARR
RGAPAPGPGLRPGALVSGPALQRRHASAPGPALRSALGPALRRRASAPGPAPALNNRASPPGPALRSRASGSGPALRSRA
NPIGPAVRNGCPTPGFVLRSRTIQR-SSPRSRASLPVRTGLSPPSSSGVALRRLVCQSSSSSPNPEVPSLCAQPRWHAVR
MRASSPSPPGRPFPFPEQCGESSSSSSSTSSSGSPGQSPSSSSCSSSTNFSGQSTSSPKFSGLGSISTPSPASLRRALLP
ELDALSPLSPGEEAETGSMSSSPTPPV
>Arctic_fox,_Ancestral_[X]
MATPSSKEKAQKQQLGEVPPGPKNEVALAPGDACGVSNPDPGASVPSVSSDLSPSGGGALHSGTAGSSASAAAVGAISIT
GEGPWLPFMGCVLERERANLQGGRSPRTELKCVVPEAGSVATMVQAMRGVGPTSGPPTQAMSPGKGHGRELTSHEETAEA
QKPPRRCLFPQCPMPVPPSSLTSQPRGRRRSQASPCGLASQPGPALRSQAR-PGPALRSQAARPGPALRNRTSAPGPAHR
RSASAPGPALHSRASAPGPALQHRHVPGSGSALRS---------TSVLGPA-------------SSSRAPGSGPALRSRA
NQIGLALRNSFPTPGFVLRSRTILR-SSPRSHASLPVSAGLSPPSSPGLALRRLVCQSRSSSPNPEAPSLAAQPHWHAVR
MRASSPSPPGRLFPFFEQCGGSSSSSSSA--SGSPGQSPSSSSFSSSTNFSGQSPSSPMFCGLGSISTPSPASLRRALLP
ELDALSPLSAEEQAETGSMPSSPTRPV
>Brown_bear,_Ancestral_[X]
MATPSSEEKALKQQQGEMPAGPKNEVAPAPGDARGVGNPDPGASVPSISSSLSPSGGGAPHSGTAGSSASAAAVGAIAIN
GEGPELPSTARVQERERADLQGGHSPHAELRCVVPGAGGVAAMVQAMRGVGQARGPPTLTTSPGKGRGRKLTHHEEAAQA
QKPPGRCLFPQCPVTLPPSSPGSQPSGRRRSRVSPWGHPSQPGPALRSQARATGPALRSQAARPGPALRSRASAPGPARR
RGAPAPGPGLRPGALVSGPALQRRHASAPGPALRSALGPALRRRASAPGPAPALNNRASPPGPALRSRASGSGPALRSRA
NPIGPAVRNGCPTPGFVLRSRTIQR-SSPRSRASLPVRTGLSPPSSSGVALRRLVCQSSSSSPNPEVPSLGAQPRWHAVR
MRASSPSPPGRPFPFPEQCGESSSSSSSTSSSGSPGQSPSSSSCSSSTNFSGQSTSSPKFSGLGSISTPSPASLRRALLP
ELDALSPLSPGEEAETGSMSSSPTPPV
>Cat,_Ancestral_[X]
MGQGPR------------------------------------ARVS----------------------------------
----------------RPHMRVAWPPWGE-----------------PRGALPGRRAPTQTANPVNCCGREQPGWEEAAQA
QKPPRRRCFLSAQYPCLPFSPGSQPSGRRRSRVSSGSHESRPGPALRSQARAAGPALRSQAARPGPAFCSLSSAPGPALR
GGASVPGPAFRRRASEPGPALR-RRASATGPASRRATGPAPRRRASSTGPAPASRGRASRPGPALRSPASGSGPALRSRA
NPLGPALHNGCTPPGYVLRSHPTQT-SYPRSRPSLPVPTGLSP--SPGLASQE--FVSNSSSSNPEVPSLDTQPRWHAVR
MRASSPSPPGRLFPFFGPSDEGSSSSSFP-SSGSPGQSPSSSYSSSSNDFSDQCPSSPKFCGLGSISTPSPASLRRALLP
EFEALSPLSSGEQVEIGSVPSPTTPPG
>Dog,_Ancestral_[X]
MATPLSKEKAQKQQLGEVPPGPKNEVALAPGDACGVSNPDPGASVPSVSSDLSPSGGGALHSGTAGSSASAAAVGAISIT
GEGPWLPFMGCVPERERANLQGGHSPRAELKCVVPEAGSVATMVQAMRGVGPASGPPTQAISPGKGHGRELTSHEETAQA
QKPPRRCLFPQCPVPVPPSSPTSQPHGRRRSRASLCGLASQPGPALRSQAR-PGPALRSQAARPGPALRNRTSAPGPAHR
RSASAPGPALHSRASAPGPALQHRHVPGSGSALRSSTGPALHRHASSPGPAPAVNNHASPPGPALRSRASGSGPALRSRA
NQIGLALRNSFPTPGFVLRSRTILR-SSPRSHASLPVSAGLSPPSSSGLALRRLVCQSRSSSPNPEAPSLAAQPHWHAVR
MRASSPSPPGRLFPFFEQCGGSSSSAS-----GSPGQSPSSSSASSSTNFSGQSPSSPTFCGLGSISTPSPASLRRALLP
ELDALSPLSAEEQAETGSMPSSPTRPV
>European_badger,_Ancestral_[X]
MATPSSDKKAQKQPQGEVPVGSKNEVSSDPGDAHGVSNLDPGASVPSVSSGLSPSGGGAPHSGTAGSSASAAAVGAISIN
GKGPGLPSTAGVQARERADLQGSCSPHAELRCVVPGAGGVGAVVQAMRGVGQASGPPTRPASLGKGRGRKQLGRKEAAQA
QKPPGRCLFPQCPVPSPPSSPGSQPSGHRRSRASPWGQAAQPGPALRSQARAPRPALRSQAARPGRALRSRTSAPGPSRR
RGVPAPGPAHRLGASASGPALQRRRASAPGPAVPRAPGPALRGRAS-----PALNHHASPPGPALRSRASGSGPALRSGA
NPIGPALRNGCPISGFVLRSRTIER-SSPRSRASLPVPTSLSPS-SPGVALRRLVCQSSSRSPNPEVPSVDAQPRWHAVR
MRASSPSPPGRLFPFSEQCGESSSSSSSDSSSGSPGQSPSSSSYSSSANFSGQSTSSPKFSGLGSISTPSPASLRRALLP
ELDALSPLSPGEEAETGSMPSSPIPPE
>European_mink,_Ancestral_[X]
MATPSSDKKAQKQPQGEVPVGPKNEVASAPGDAHGVSNPDPGASVPSVLSGLSPSGGGAPHSGTAGSSASTAAVGAISIN
GEGPGLPSTARVQERECADLQGGRSPHAELRCVVPGVGGVGAVVQAMRGVGQASGLPTLPTSLGKGRGRKQLGRKETAQA
QKPPGCCLFPQCPVPSPPSSPGPQPSGRRRSRASPWGQAAQPGPALRSQAGAPGPALRSQAARPGLVLRSRTSAPGPSRR
RGVPAPGPAHRPGASTSGPALQRRRASTPGSAVPRAPGPALRRRASAPGPAPALNNHASPPGPALRSRASGSGPYLRSRA
NPIGPALRSGCPTSGFVLRSRTIER-SSPRSLASLPVPTSLSPPSSPGVALRRLVCQSPSSSPNPEVPSVDAQPRWHAVR
MRASSPSPPGRLFPFPEQCGESPSSSSSASSSGPPGQSPSSSSYSSSTSFSGQSTSSPKFSGLGSISTPSPASLRRALLP
ELDALSPLSPGEEAETGSMPSSPIPPV
>Eurasian_otter,_Ancestral_[X]
MATPSSDKKAQKQLQGEVPIGPKNEVASAPGDAHRVSNPDPGASVPSVSSGLSSSGGGAPHSGTAGSSASAAAVGAISIN
GEGADLPSTARVQARERADLQGGRSPHAELRCVVPGAGGVGAVVQAMRGVGQASGPPTLPTSLGKGRGRKQLGRKETAQV
QKPPGRCLFPQCPVPSPPSSPGSQPSGRRRSRASPWGQAAQPGPALRSQARAPGPALRSQAARPGLALGSRTSAPGPSRR
RGAPAPGPVHRPSASASGPALQRRRASAPGPAVPR----------------RALNNHASPPGPALRSRASGSGPDLQGRA
KPIGPALRNGCSTLGFVLRSRTIER-SSPRSRASLPVPTSLSPPSSPGVALRRLVCQSSSSSPNPEVPSVDAQPRWHAVR
MRASSPSPPGRLFPFPEQCGESSSSSSSASSSRSPGQSPSSSSYSSSTNFSGQSTSSPKFSGLGSISTPSPASLRRALLP
ELDALSPLSPGEEAETGSMPSSPIPPV
>Ferret,_Ancestral_[X]
MATPSSDKKAQKQPQGEVPVGPKNEVASAPGDAHGVSNPDPGASVPSVLSGLSPSGGGAPHSGTAGSSASTAAVGAISIN
GEGPGLPSTARVQERECADLQGGRSPHAELRCVVPGVGGVGAVVQAMRGVGQASGLPTLPTSLGKGRGRKQLGRKETAQA
QKPPGCCLFPQCPVPSPPSSPGPQPRGRRRSRASPWGQAAQPGPALRSQAGAPGPALRSQAARPGLVLRSRTSAPGPSRR
RGVPAPGPAHRPGASTSGPALQRRRASTPGPAVPRAPGPALRRRASAPGPAPALNNHASPPGPALRSRASGSGPYLRSRA
NPIGPALRSGCPTSGFVLRSRTIER-SSPRSLASLPVPTSLSPPSSPGVALRRLVCQSPSSSPNPEVPSVDAQPRWHAVR
MRASSPSPPGRLFPFPEQCGESPSSSSSASSSGPPGQSPSSSFYSSSTSFSGQSTSSPKFSGLGSISTPSPASLRRALLP
ELDALSPLSPGEEAETGSMPSSPIPPV
>Harbor_seal,_Ancestral_[X]
MDAPSSDQKAQKEEQGEVPEGPKNEVAPAPGDAPGAGNPDPSALVPSVSSGLSPSGGGSPQSGTAGSSASAAAVGAILIN
GEGLELPSTGCAQERESADLQGGRSPHAKLRCVVPGAGGVAAMVQAMRGVGQAGGPPTLTASPGRGRGRKQPGREEAAQA
QKPPERCLFPQCLVPLPPSSPGSQPSGRRRSRASPSGHASQPGPALRSQARAPGPALRSQAARPGLALCSRASAPGPARC
RGAPAPGPAFRPGASVSGSALQRRRASAPGPALRR-----LRRRSF-----SALNNHASPPGPALRSRASRSGPALQSQA
NPIGPALRNGCPIPGFVLRSRIIQR-SSPRSRASLPVPTGLSPPSSPGVALRRLVYQSSSSSPDPEVPSLGAQPRWHAVR
MRASSPSPPGRLLPFPEQYGESSSSSSSTSSSGSSGQSPSSSSSSSSTNFSGRSTSSPKFSGLDSISTPSPASLRRALLP
ELDALSPLSPEEEAESGSMPSSPTPPV
>Hawaiian_monk_seal,_Ancestral_[X]
MDAPSSDQKAQKEEQGEVPEGLKNEVAPAPSDARGAGNPDPSALVPSVSSGLSPSGGGAPQSGTAGSSASAAAVGAISIN
GEGPELPSTGCVQERERADLQGGRSPHAKLRCVVPGAGGVAAMVQAMRGVGQASGPPTLTASPGRGRGRKQPGRKEAAQA
QKPPERCLFPQCPVPLPPSSPGSQPSGRRRSRASPSGHASQPGPALRSQARAPGPALRSQAAS-----RRRASAPGPA--
---------------------------------------------------SA-----TIITPAH---------------
-------------------------------RALL------SA--AVHPALRRLVYQSSSSSPDPEVPSLGAQPRWHAVR
MRASSPSPPGRLFPFPAQYGESSSSSSSTSSSGSSGQSPSSSSSYSSTNFSGQSTSSPKCSGLGSISTPSPASLRRALLP
ELEALSPLSPGEEAETGSVPSSPTLQR
>North_American_river_otter,_Ancestral_[X]
MATPSSDKKAQKQPQGEVPVGPKNEVASAPGDAHGVSNPDPGASVPSVLSGLSPSGGGAPHSGTAGSSASTAAVGAISIN
GEGPGLPSTARVQERECADLQGGRSPHAELRCVVPGVGGVGAVVQAMRGVGQASGLPTLPTSLGKGRGRKQLGRKETAQA
QKPPGCCLFPQCPVPSPPSSPGPQPSGRRRSRASPWGQAAQPGPALRSQAGAPGPALRSQAARPGLVLRSRTSAPGPSRR
RGVPAPGPAHRPGASTSGPALQRRRASTPGSAVPRAPGPALRRRASAPGPAPALNNHASPPGPALRSRASGSGPYLRSRA
NPIGPALRSGCPTSGFVLRSRTIER-SSPRSLASLPVPTSLSPPSSPGVALRRLVCQSPSSSPNPEVPSVDAQPRWHAVR
MRASSPSPPGRLFPFPEQCGESPSSSSSASSSGPPGQSPSSSSYSSSTSFSGQSTSSPKFSGLGSISTPSPASLRRALLP
ELDALSPLSPGEEAETGSMPSSPIPPV
>Polar_bear,_Ancestral_[X]
MATPSSEEKALKQQQGEMPAGPKNEVAPAPGDARGVGNPDPGASVPLISSSLSPSGGGAPHSGTAGSSASAAAVGAIAIN
GEGPELPSTARVQERERADLQGGHSPHAELRCVVPGAGGVAAMVQAMRGVGQASGPPTLTTSPGKGRGRKLTHHEEAAQA
QKPPGRCLFPQCPVTLPPSSPGSQPSGRRRSRVSPWGHPSQPGPALRSQARATGPALRSQAARPGPALRSRASAPGPARR
RGAPAPGPGLRPGALVSGPALQRRHASAPGPALRSALGPALRRRASAPGPAPALNNRASPPGPALRSRASGSGPALRSRA
NPIGPAVRNGCPTPGFVLRSRTIQR-SSPRSRASLPVRTGLSPPSSSGVALRRLVCQSSSSSPNPEVPSLGAQPRWHAVR
MRASSPSPPGRPFPFPEQCGESSSSSSSTSSSGSPGQSPSSSSCSSSTNFSGQSTSSPKFSGLGSISTPSPASLRRALLP
ELDALSPLSPGEEAETGSMSSSPTPPV
>Racoon_dog,_Ancestral_[X]
MATPSSKEKAQKQQLGEVPPGPKNEVALAPGDACGVSNPDPGASVPSVSSDLSPSGGGALHSGTAGSSTSAAAVGAISIT
GEGPWLPFMGCVPERERANLQGGRSPCTKLKCVVPEAGSVATMVQAMRGVGPAIGPPTQAMSPGKGHGRELTSLEETAEA
QKPPRRCLFPQCPVPVPPSSPTSQPRGRRRSQASPCGLASQPGPALRSQAR-PGPALRSQAARPGPAHRNRTSAPGPAHR
FSTSAPGPALHSRASAPGPALQHRHVPGSGSALRSSPGPALRRHTSALGPAPAVNNHASPPGPALRSRASGSGPALRSRA
NQIGLALRNSFPTPGFVLRSRTILR-SSPRSHASLPVSADLSPPSSTGLALRRLVCQSRSSSPNPEAPSLAAQPHWHAVR
MRASSPSPPGRLFPFFEQCGGSSSSSSSA--SGSPGQSPSSSSASSSTNFSGQSPSSPTFCGLGSISTPSPASLRRALLP
ELDALSPLSAEEQAETGSMPSSPTRPV
>Red_fox,_Ancestral_[X]
MATPSSKEKAQKQQLGEVPPGPKNEVALAPGDACGVSNPDPGASVPSVSSDLSPSGGGALHSGTAGSSASAAAVGAISIT
SEGPWLPFMGCVLERERANLQGGRSPRAELKCVVPEAGSVATMVQAMRGVGPTSGPPTQAMSPGKGHGRELTSHEETAEA
QKPPRRCLFPQCPVPVPPSSLTSQPRGCRHSQASPCGLASQPGPALRSQAR-PGPALRSQAARPGPALRNRTSAPGPAHR
RSASAPGPALHSRASAPGPALQHRHVPGSGSALRS-----LRRHTSVLGPA-------------SSSHASGSGPALRSRA
NQIGLALRNSFPTPGFVLRSRTILR-SSPRSHASLPVSAGLSPPSSPRLALRRLVCQSRSSSPNPEAPSLAAQPHWHAVR
MRASSPSPPGRLFPFFEQCGGNSSSSSSA--SGSPGQSPSSSSSSSSTNFSGQSPSCPTFCGLGSISTPSPASLRRALLP
ELDARSPLPAEEQAETGSMPSSPTRPV
>Southern_elephant_seal,_Ancestral_[X]
MDAPSSDQKAQKQEQGEVPEGPKNEVAPAPGDARGAGNPDPSAVVPSVSSGLSPSGGGAPQSGTAGSSASAAAVGAISVN
GEGPELPSTGCVQERERADLQGGRSPHAKLRCVVPGAGGVAAMVQAVRGVGQASGPPTLTASPGRGRGRKQPGREEAAQA
QKPPERCLFPPCPVPLPPSSPGSQPSGRRRSRASPSGHASQPGPALRSQARAPGPALRSQAARPGPALRSRASAPGPALR
RHVPVSGPSLRSRASAPGPALRSRRAAAPGPALRSAPGPSLRGRASAPGPASALNNHASPPGPALRSRASGSGPALRSRA
NPIGPALRNGCPTPGFVLRSRIIHR-SSPRSRASLPVPTGPSPPSSPGVALRRLVYQSSSSSPDPEVPSLGAQPRWHAVR
MRASSPSPPGRLFPFPAQYGESSSSSSSTSSSGSSSQSPSSSSSYSSTNFSGQSTSSPKFSGLDSISTPSPASLRRALLP
ELEALSPLSPGEEAETGSVPSSPTPPV
>Armadillo,_Syntenic_Copy_2_[X]
MATQSYWEKQQKQEQDEMPIGHKNKVVPAC---FGTSSSDLVAWVPPESSDQSPSGS--VYSISEGSSTT----AAVSII
VETPGMPSTGCGQVKRSSKHRRSQSSHADHKCAVAETGSKVTMGKPTRGTGQIRGHVTQTKSTGNNRGNKYPYSKEPAQP
QNAVS--LLTQFSEPLPPSSPRSQPSRSLRSQASTSSHVSRPGPALRSHATPPGPALRSRTTPTAPG-RSRASGPGPALR
SRTTPPGPALCRRTTRSGPARR-SRASGPSPAFRSRSGPAFRSRITPPSLAPALRSRATAPGPAPRSCASRLVPDRHSRA
TSPGPALRSRVSRSGPVLRSCATQRRSALRRQPSPPGPTGQGPSSPPAFALRRLVFQGRSNSPDPEVPSLASQPA-RALR
MRASSPSPPGRYFPFLALLGESSTTSS-P--PGSPSLGPSSSP----SGLSDWSSSLPGCFGLSSISTPSPASLRRALLP
ELDALSPASPRE---------------
>Elephant,_Ancestral_[?]
MPGPALRSPEAT-------PGPARSRTSRPGPARRSRVATPGLALRSATPGPARRGSRASRSGPARRSPTPGPGPALDSH
ATTPPGPAGRCSRASRPGPVRRSRSPTPEPGPALPPAGPVGRSSVATPGLDL--RRPK--ATPGPARRGSPASRSGSSHA
TAPPARRS--DLAVPIPEATPGPARRGSRASRSGPRHPTPEPGPALDSHATPPGPAGRSRTSRPGPI-RSRVATPGLALQ
SPE--------------------------------RSGPTLDSRTSTPGPAPALDSHAAPPGAAHRSPLSGTGSAHRSTA
APPDPALSSHAPTLGPVLGSRTTKGRSTLSSGPALPGPAGLSPTLPSEITSRRLMFQSPSSSHDPAILHHVSDS-ENSIS
TSSSSLSLSTCSFLFSGKYGKSLSSSSSSLRSLDP--SP----TPSPSRLSDRGFS----APVRSFRCRPNSRVRRSLLP
EFDAVSPASAEVQAETGSRSPAT---T
>Lesser_hedgehog_tenrec,_Ancestral_[X]
MMQPV---------------------------------------------------------------------------
-----------------------------------------------EGRDPAGERPRPNEGPGKSQGKKQPPREEPSRG
LRAAKR-LFSPTLLPTLPSSARPQAS-----------LSAYSDPTLRSHTRSRARALSSLTATLDQESQSQAAGDSPVPR
RAAAPPGNAGR----------C-PRGSAPLPSRAAPLGSAG-SLSSDPP----PRGRPQ-HRPARRRSVTTSGPTIGS--
---RPSSQSHVVTPGLHLPSRGTQGRSAF---PYPPGPASQHHPVAINVFVQRSADAELSDGPDPESPRLASRPA-RAVR
MRASSPSPPGRIFPLPGHYGESFPSSPSST----PGRSSSSSS----S--TSSPSATPGFLGLRAISTPSPNSLRRALMP
ELDALSPASLEEQDEIG----------
>Rabbit,_Ancestral_[X]
MATQSRFENEKEHQPNEVPGGRK-EADFASGDACRPSNRYPLALAAPASGDLL-DGVLLSGGGDTGAAAAAAAAAAISYV
QEDSGLPTS--VQA-ENCDLQGSPGLHTSVK--EPATGTADTLGQSLEGTDQLEGHASLTKSPETKRRKKQSSRKQAAQ-
--PPERPVIP--ADPEPPSSGSQRS-R------SLRTQAVGSGPALRSQAKPPGSAASSGAPAPISAVGGRASAPGPSIR
RRAASPIPADGGRATQPGPAVR-VRGTQTGPACRSQTGPACRSRATQTGPVPSSRGRTTLRDPASRSRATLPVLPVRRRT
TPSGSAARRTAEMPDRISRRRPAPRRSATVTCRSVPDPAEENHYSPRGCPLRKLVFDSSPESPEREVESRPPPPVWHAVR
MRASSPSPPGRFYCPPGKCGGSSPSSSSGSYSSTPTRAPVPVPSSSASSDGGSSSSSPVFLGLNSIRTPSPASLRRALMP
EVEALSSASPEEEEEEEEE--TEETEE
>Linnaeus_two-toed_sloth,_Copy_1_[X]
MSTQSYREKDQKKEQGKMPRGPKNKVGPAC---VETSSSDLVAQVPAESSDGSPSGP--LHNSTEGSSTA----AADSII
VENPGMPSKGCVQTKRRSDLLGSQSSPADLRCAVAETSRKATMGKPTRGIGQIRGHPNQIKSPGNNRGKKYPYRGEPAQS
QKPL------------SP---------LLSSQASTRSHTSRQAPALEGQAAPPGPALRSRASRPGPA-RSRATPPGPALR
SRTSRPGFAI-----------------------------------------PALRSRATPPGPALRSRASRRSPTLCSRA
TPPGRARRSRATTPGPVVRSRAKQRRSALRKRPSLPGPTGRSPASTPG----SLVLGSRPSSPDPEAPRLASQPG-RALR
MRASSPSPPGRFFPFFGQRGESVSSSS----PGSPSQGRSSSP----SGFSDWPSPSPGFLGLNSISTPSPASLRRVLLP
ELDSLSPAFPAE---------------
>Linnaeus_two-toed_sloth,_Copy_2_[X]
MSTQSYREKDQKKEQGKMPRGPKNKVGPAC---VETSSSDLVAQVPAESSDGSPSGP--LHNSTEGSSTA----AADSII
VENPGMPSKGCVQTKRRSDLLGSQSSPANLRCAVAETSRKATMGKPTRGIGQIRGHPNQIKSPGNNRGKKYPYRGEPAQS
QKPL------------SP---------LLSSQASMRSHTSRQAPALEGQAAPTGPALRSRASRPGPA-RSRATPPGPALR
SRTSRPGPAR-----------R-SRASRPGPAPR-PPGPSFRSRATRPGLAPALRSRATPPGPALRSRASRRSPTLCSRA
TPPGRARRSRATTPGPVVRSRAKQRRSALRKRPSLPGPTGRSLASTPG----SLVFGSRPSSPDPEAPRLASQPG-RALR
MRASSPSPPGRFFPFFGQRGESVSSSS----PGSPSQDRSSSP----SGFSDWSSPSPGFLGLNSISTPSPASLRRVLLP
ELDSLSPAFPAE---------------
>Panda,_Ancestral_[X]
MATPSSEEKAQKQQQGEMPAGPKNEVAPDPGDARGVGNPDPGASVPSISSSLSPSGGGAPHSGTAGSSASAAVVGAIAIN
GEGPELPSTARVQERERADLQGGRSPHAELRRVVPGAGGVAAMVQAMRGVGQASGPPTLTTSPGKGRGRKQPRRGEAAQA
QKPPWQCLFPQCPVPLPPSSPGSQPSGRHRSRVSLRGHASQPGLALRSQARAPGPDLRSQAARPGPALRSHASAPGPARR
LGAPAPEPGLRPGASVSGPALRRRRASAPGPALRS------------PGPAPALNNHASPPGPALRSRASGSGPALRSRA
NPIGPALCNGCPAPGFVLRSRTIQR-SSRRSRASLPVLTGLSPPSSPGVALRRLVCQSSSSSPNPEVPSLGAQPRWHAVR
MRASSPSPHGRLFPFPEQCGESSSSSSSTSSSGSPGQSPSSSPCSSSTNFSGQSTSSPKFSGLGSISTPSPASLRRALLP
ELDALSPLFPGEEAETGSMPSSPTPPV
>Baboon_anubis,_Ancestral_[X]
TATQSDMEKEQKHQQDKVQGELNNKAALASGDACGTENQDPAASVPTVSSQASPSGGAALSSSTAGSSAAAATSAAIFIT
DEASGLPIIAAVRRERHSDLRDCLSPHEVFGCVMPEGGSQAAVG-PQKATGHADEHLAQTKNPRNSRRRKQPRRNQAAPA
QKAPGRRLFP---GPLPPSSPGFRPSSHPRSGASTSSQATHPGPALLSHASEARPASQSRITLAASALRRRASGPGPVIR
RCTAQLGPAFPRRATHLDAARL-SPESAPGPARRGAPGSARRDRASAPGPV--RRGRDSAPGPVRRGHTSAPGPALRGRT
ARSDPAHRSTSTTPGTGLPSRSTQRSSALLSRRSLSGPADENP--SCGAGLRRLAFQSRSGSPDPEVPSRASPPVWHAVR
MRASSPSPPGRFFPIPQQWDESSSSYASNSSSCSPSRSPGLSP----------SSPSPEFLGLRSISTPSPDSLRRALMP
EFYALSPVPPEEQAEIESTAHPATPPP
>Baboon_hamadryas,_Ancestral_[X]
TATQSDMEKEQKHQQDKVQGELNNKAALASGDACGTENQDPAASVPTVSSQASPSGGAALSSSTAGSSAAAATSAAIFIT
DEASGLPIIAAVRRERHSDLRDCLSPHEVFGCVMPEGGSQAAVG-PQKATGHADEHLAQTKNPRNSRRRKQPRRNQAAPA
QKAPGRRLFP---GPLPPSSPGFRPSSHPRSGASTSSQATHPGPALLSHASEARPASQSRITLAASALRRRASGPGPVIR
RCTAQLGPAFPRRATHLDAARL-SPESAPGPARRGAPGSARRDRASAPGPV--RRGRDSAPGPVRRGHTSAPGPALRGRT
ARSDPAHRSTSTTPGTGLPSRSTQRSSALLSRRSLSGPADENP--SCGAGLRRLAFQSRSGSPDPEVPSRASPPVWHAVR
MRASSPSPPGRFFPIPQQWDESSSSYASNSSSCSPSRSPGLSP----------SSPSPEFLGLRSISTPSPDSLRRALMP
EFYALSPVPPEEQAEIESTAHPATPPP
>Bonobo,_Ancestral_[X]
MATQSDMEKEQKHQRDEGQGGLNNETALASGDACGTGNQDPAASVTTVSSQASPSGGAAPSSSTAGSSAAAATSAAIFIT
DEASGLPIIAAVLRDRHSDRQDCRSPHEVFGCVVPEGGSQAAVG-PQKATGHADEHLAQTKSPGNSRRRKQPCRNQAARA
QKPPGRRLFP---EPLPPSSPGFRPSSYSCSGASTSSQATQPGPALLSHASEARPATRSRITLVASALRRRASGPGPVIR
GCTAQPGPAFPRRVTHLDPARL-SPESAPGPARRGAPGPARRGRDSAPGPAPARRGRDSAPVSAPRGRDSAPGPALRVRT
ARSDAGHRSTSTTPGTGLRSRSTQQRSALLSRRSLSGSADENP--SCGTGSERLAFQSRSGSPDPEVPSRASPPVWHAVR
MRASSPSPPGRFFPIPQQWDESSSSY--ASNSSSPSRSPGLSP----------SSPSPGFLGLRSISTPSPESLRYALMP
EFYALSPVPPEEQAEIESTAHPATPPP
>Chimp,_Ancestral_[X]
MATQSDMEKEQKHQRDEGQGGLNNETALASGDACGTGNQDPAASVTTVSSQASPSGGAAPSSSTAGSSAAAATSAAIFIT
DEASGLPIIAAVLRDRHSDRQDCRSPHEVFGCVVPEGGSQAAVG-PQKATGHADEHLAQTKSPGNSRRRKQPCRNQAARA
QKPPGRRLFP---EPLPPSSPGFRPSSYSCSGASTSSQATQPGPALLSHASEARPATRSRITLVASALRRRASGPGPVIR
GCTAQPGPAFPRRVTHLDPARL-SPESAPGPARRGAPGPARRGRDSAPGPAPARRGRDSAPVSAPRGRDSAPGPALRVRT
ARSDAGHRSTSTTPGTGLRSRSTQQRSALLSRRSLSGSADENP--SCGTGSERLAFQSRSGSPDPEVPSRASPPVWHAVR
MRASSPSPPGRFFPIPQQWDESSSSY--ASNSSSPSRSPGLSP----------SSPSPGFLGLRSISTPSPESLRYALMP
EFYALSPVPPEEQAEIDSTAHPATPPP
>Chinese_tree_shrew,_Ancestral_[X]
MASWSQWQKELKHLQGEGTGGPKNKAAPAPGAAHETGLHDPVA-----SSKVSPSSSGALHSSTACSSSAAAASAAISFS
EEDAGLPSMQ---AKRRSHRQGSRSPA----------------GQPLKGSSQAGGHPAQTQSPTSNRRRKQPNRKQAVQA
QKPSERRLVPQCSGPVPPSSPGSQAHSRLRLQVNRWSHASGAGPAPRSHACAPGPALQVQASEPGPALRGRASAPGPALQ
GGTNAPGPAVRGLASEPAAGRSRTRTNAPGPAVRGAPGPALHSRKSQPGPAPGLPSHESQPGPALRSGASGPGPALRSRT
TPSGPGIPSGTARSGPILRRCATQRRSAFPSRHSLAGPTDENP--SRGPYLRRLVFGSSSSSPDPEAPNHAPQPVWHAVR
MRASSPSPPGRFFPFPQQSGESSSSSSPLPSP---PSSPKSS-SSSPSRGSGQSSSSPKFFGLSSIPTPSPASLRRALLP
ELYAQNPASPGEQDGIGSMLSPSTLPK
>Crab-eating_macaque,_Ancestral_[X]
TATQSDMEKEQKHQQDKVQGGLNNKAALASGDACGTENQDPAASVPTVSSQASPSGGAALSSSTAGSSAAAATSAAIFIT
DEASGLPIIAAVRRERHSDLRDCLSPHEVFGCVMPEGGSQAAVG-PQKATGHADEHLAQTKNPRNSRRRKQPCRNQAAPA
QKAPGRRLFP---GPLPPSSPGFRPSSHPRSGASTSSQATHPGPALLSHASEARPASQSRITLAASALRRRASGPGPVIR
RCTAQPGPAFPRRATHLDAARL-SPESAPGPARRGAPGSARRDRSSAPGPA--RRGRDSAPGPARRGHTSAPGPALRGRT
ARSDPAHRSTSTTPGTGLPSRSTQRSSALLSRRSLSGPADENP--SCGAGLRRLAFQSRSGSPDPEVPSRASPPVWHAVR
MRASSPSPPGRFFPIPQQWDESSSSYASNSSSCSPSRSPGLSP----------SSPSPEFLGLRSISTPSPDSLRRALMP
EFYALSPVPPEEQAEIEGTAHPATPPP
>Golden_snub-nosed_monkey,_Ancestral_[X]
MATQSDMEKEQKHQQDKVQGGLNNKAALASGDACGTENQDPAASVPTVSSQASPSGGAALSSSTAGSSTAATTSAAIFIT
DEASGLPIIAAVRRERHSDLRDCRSPHEVFGCVVPEGGSQAAVG-PQKATGHGDEHLAQTKNPQNSRRRKQPCRNQAAPA
QKPPGRRLFP---GPLPPSSPGFRPSSHPGSGASTSSQAIQPGPALLSHASEARPASQSRITLADSALRRRASGPGPMIR
GCTAQPGPAFPYRATHLDAARL-SPESAPGPARRGAPSPARRDRASAPGPAPARRDRDSAPGPARRGHTSAPGPALRGRT
ARSDPAHRSTNTTPGTGLRSRSTQRSSALLSRRSLSGPADENP--SSGAGLRRLAFQSRSGSPDPEVPSRASPPVWHAVR
MRASSPSPPGRFFPIPQQWDESSSSYASN-SSCSPSRSPGLSP----------SSPSPEFLGLRSISTPSPDSLRRALMP
EFYALSPVPPEEQAEIESTAHPATPPP
>Gorilla,_Ancestral_[X]
VATQSDMEKEQKHQQDEVQGGLNNETALASGDACGTGNQDPAASVTTVSSQASPSGGAALSSSTAGSSAAAATSAAIFIT
DEASGLPIIAAVLTERHSDRQDGRSPHEVFGCVVPEGGSQAAVG-PQKATGQADEHLAQTKSPGNSRRRKQPCRNQAAPA
QKPPGRRLFP---EPLPPSSPGFRPSSYPCSGASTSSQATQPSPALLSHASEARPATQSRITLVASALRRRASGPGPVIR
RCTAQPGPAFPRRATHLDPARL-SPESAPGPARRGVPGPA-------------PRGRDSAPGSARRGRDSAPGPALRVRT
ARSDPGHRSTSTTPGTGLRSISTQQRSALLSRRSLSGSADENP--SCGTGSERLAFQSRSGSPDPEVPSRASPPVWHAVR
MRASSPSPPGRFFPIPQQWDESSSSSY-ASNSSSPSRSSGLSP----------SSPSPEFLGLRSISTPSPESLRYALMP
EFYALSPVPPEEQAEIESTAHPATPPE
>Green_monkey,_Ancestral_[X]
TATQSDMEKEQKHQQDKVQGGLNNKAALASGDACGTENQDPAASVPTVSSQASPSGGAALSSSTAGSSAAAATSAAIFIT
DEASGLPIIAAVQRERHSDLRGCRSPHEVFGCVMPEGGSQAAVG-PQKATGHADEHLAQTKNPRNSRRRKQPCRNQAAPA
QKPPGRRLFP---GPLPPSSPGFRPSSHPCSGASTSSQATQPGPALLSHASEARPASQSRITLAASALRRRASGPGPVIR
RCTAQPGPAFPRRATHLDAARL-SPESAPGPARRGAPGSARRDRASAPSPAPARRGRDSAPGPARRGHTSAPGPALRGRT
ARSDPAHRSTSTTPGTGLPSRSTQRSSALLSRRSLSGPADENP--SCGAGLGRLACQSRSGSPDPEVPSRASPPVWHAVR
MRASSPSPPGRFFPIPQQWDESSSSYASNSSSCSPSRSPGLSP----------SSRSPEFLGLRSISTPSPDSLRRAFMP
DSDALNPAPPEEQAE*RAQLTLSRDPL
>Human,_Ancestral_[X]
MATQSDMEKEQKHQQDEGQGGLNNETALASGDACGTGNQDPAASVTTVSSQASPSGGAALSSSTAGSSAAAATSAAIFIT
DEASGLPIIAAVLTERHSDRQDCRSPHEVFGCVVPEGGSQAAVG-PQKATGHADEHLAQTKSPGNSRRRKQPCRNQAAPA
QKPPGRRLFP---EPLPPSSPGFRPSSYPCSGASTSSQATQPGPALLSHASEARPATRSRITLVASALRRRASGPGPVIR
GCTAQPGPAFPHRATHLDPARL-SPESAPGPARRGVPGPARRGCDSAPGPASAPRGRDSAPGSARRGRDSAPGPALRVRT
ARSDAGHRSTSTTPGTGLRSRSTQQRSALLSRRSLSGSADENP--SCGTGSERLAFQSRSGSPDPEVPSRASPPVWHAVR
MRASSPSPPGRFFPIPQQWDESSSSSY-ASNSSSPSRSPGLSP----------SSPSPEFLGLRSISTPSPESLRYALMP
EFYALSPVPPEEQAEIESTAHPATPPP
>Marmoset,_Ancestral_[X]
TVTQSNMETEQKHQQDKVLGRPNNKAAPASGDACRTGNQDPASSVPTVSSDVSPSGSASLSSSRAGSTA-----AAIFTA
HENPGLPIMAAVPSERYSDLQACCSLREDLGCEVTEGGSQAAVGPPPKATGHA-EHPAGTKSPWNNRRRKQPCRDRGAYG
QKPPGRCLLT---RLLPPSSPGSQPSSRRCSQASTSSQATQPGPALLSHASETRPASQSLIALPASARHGHASGPGPVFQ
HCTAPPGLSFPPFAVHLDPARL-SPESAPGPTRRGAPGPAGRGRASAPGPAPARRGRAPAPGPAPRGRAPAPGPALRGRT
ARSTPARRSTSMTPDTGLRSCSTQRRSALLSR-SLSGPADENP--SCGAGLRRLAFQSSSGSPDPEVPSSPSPPVWHAVR
MRASSPSPPRSYFPIPQQWDESSSSSS-P----SPSRSPGTSPSSSPTKISGQSSSSPEFLGLRSISTPSPESLRRALMP
ELYAPSPVPPEEQAEIESTAHPPPPPE
>Mouse_lemur,_Ancestral_[X]
MATQSHVEKEEKHRQGELPGGPKNEAALGSGDECSVGNQESAAVVHAVASDASPSGA--L------SSSPAAAAAAIFVP
DEGPGLPSMECVKAKRRSDLQGSRSPHADLRRVVSEK-GLAAVEPPLKGTGQPSGHPAQTKSPRKNRRSQQPHRNPAAQA
RKLPGS-LFPQYSEPLSPSSPRSQPSSSRHSQASTWSQASRPGPAFRSQAARAGPDLHSQASEPSPAVQSRATPPGPAVR
RRAC-----------------------AAGPAPRSPLGTAHC---------PARQSHSTPPGRVLRSSTARS--------
---SPTIRTTITTPGPVIRRCSTQRRSTLLSSRALPESADGNPHSPPGCALQRLVFRSNRSSPDPEVPSLASQPSWHAVR
MRASSPSPPGRLYPILNQSGESSCSCSSSSPHRSPGLSP----SSSPTTFPGQSSSSPKFLGLSSIPTPSPDSLRRALLP
ELDSLRSVERSR--------------P
>Orangutan,_Ancestral_[X]
MDTQSDMEKEQKHQQDEVQGGLNNETALASGDACGTGNQDPAASLTTVSSQASPSGGAALSSSTAGSSAAAATSAAIFIT
DEALGLPIIAAVLTERHSDRQDCRSPHEVFGCVVPEGGSQAAVG-PQKATGHADEHLAQTKSPGNSRRRKQPCRNQAAPV
QKPPGRRLFP---GLLPPSSPGFPPSSHPCSGASTSSQATQPGPALLSHASEARPATQSRTTLAASGVRRRASGPRPVIR
RCTAQPGPAFPRRATHLDLARL-SPESAPGPARRGVPGPARRGRASTPGPA--RRGRDSAPGPARRGRDSAPGPALRVRT
ARSDPGHRSTSTTPGTGLRSRSTQRRSALLSRRSLSGSADENP--SCGTGSERLAFQSRSGSPDPEVPSRASPPVWHAVR
MRASSPSPPGRFFPIPQQWDESSSSSSYASNSSSPSRSPGLSP----------SSPSPEFLGLRSISTPSPESLRYALMP
EFYARSPVPPEEQAEIESTAHPATPPP
>Phillipine_flying_lemur,_Copy_1_[X]
MATRSHGQKEQKLQQGEVPAEPNDEAACAPGEACGTGNHDPVASVPTAWSDVSPSGSVSLRSSPAGSSTAS-VSAAISMA
DEDPGLPSMACVPAKRRSDPQGRRSPHAELRQVVPKTDGQAALGQAPEGTGQASGHP----SPGNGRRRERPCRQQAAQA
QKPPGRHL-PQPSGLSPPSSPRSRRRSRRRRRTAPQSPASRSGPALRSQPDGAGAAL-----------RDRASDPGAARR
SCTTSPGPALRRRA------------SGPGPAIQVRSDPA-----------PASHGGESGSGSAVRRCSSAPGPALRDRS
ASSGLTLSSTSTAPGPVLQSRSTQRRSALLSRHSLSGPAGGNP--S--PAGRRLVFRSSPSPPDPQVPSLGSQPTWHAVR
MRASSPSPPGRFFPFPEQYGETSSSSCATSSSSSSPRSPSRSPSSSPTKFFGQSS-----------SSSS----------
---------------------------
>Phillipine_flying_lemur,_Copy_2_[X]
MATRSHGQKEQKLQQGEVPAEPNDEAACAPGEACGTGNHDPVASVPTAWSDVSPSGSVSLRSSPAGSSTAS-VSAAISMA
DEDPGLPSMACVPAKRRSDPQGRRSPHAELRQVVPKTDGQAALGQAPEGTGQASGHP----SPGNGRRRERPCRQQAAQA
QKPPGRHL-PQPSGLSPPSSPRSRRRSRRRRRTAPQSPASRSGPALRSQPDGAGAAL-----------RDRASDPGAARR
SCTTSPGPALRRRA------------SGPGPAIQVRSDPA-----------PASHGGESGSGSAVRRCSSAPGPALRDRS
ASSGLTLSSTSTAPGPVLQSRSTQRRSALLSRHSLSGPAGGNP--S--PAGRRLVFRSSPSPPDPQVPSLGSQPTWHAVR
MRASSPSPPGRFFPFPEQYGETSSSSCATSSSSSSPRSPSRSPSSSPTKFFGQSS-----------SSSS----------
---------------------------
>Phillipine_flying_lemur,_Copy_3_[X]
MATRSQGQKEQKLQQGEVPAEPNDKAACAPGEACGTGNHDPVASVPTAWSDVSPSGSVSLQSTPAGFSTAS-VSAAISMA
DEDLGLPSMACVQAKRRSDLQGRRSPHAELRQVVPKTDGQATLGQAPEGTGQASGHP----SPGNGRRRERPCRQQPAQA
QKPPGRHL-PQPSGLSPPSSPRSRRRSRRRL-TAPQSPASRSGPALRSQADGVGAAL-----------RDRASDPGPARR
SCTTSPGPALRRRA------------SGPGPAIQVRSDPA-----------PASHGGESGSGSAVRRCSSAPGPALRGRS
ASSGLTLSSTSTAPGPVLQSRSTQRRSALLSRHSLSGPAGGNP--S--PAGRRLVFRSSPSPPDPQVPSLGSQPTWHAVR
MRASSPSPPGRFFPFPEQYGETSSSSCATSSSSSSPRSPSRSPSSSPTEFSGQSS-----------SSSS----------
---------------------------
>Phillipine_flying_lemur,_Copy_4_[X]
MATRSHGQKEQKLQQGEVPAEPNDEAACAPGEACGTGNHDPVASVPTAWSDVSPSGSVSLRSSPAGSSTAS-VSAAISMA
DEDPGLPSMACVQAKRRSDPQGRRSPHAELRQVVPKTDGQAALGQAPEGTGQASGHP----SPGNGRRRERPCRQQPAQA
QKPPGRHL-PQPSGLSPPSSPRSRRRSRRRRRTAPQSPASRSGPALRSQADGAGAAL-----------RDRASDPGAARH
SCTTSPGPALRRRA------------SGPGPAIQVRSDPA-----------PASHGGESGSGSAVRRCPSAPGPALRGRS
ASSGLTLSSTSTAPGPVLQSRSTQRRSALLSRHSLSGPAGGNP--S--PAGRRLVFQSSPSPPDPQVPSLGSQPTWHAVR
MRASSPSPPGRFFPFPEQYGETSSSSCATSSSSSSPRSPSRSPSSSPTKFSGQSS-----------SSSS----------
---------------------------
>Proboscis_monkey,_Ancestral_[X]
MATQSDMEKEQKHQQDKVQGGLNNKAALASGDACGTENQDPAASVPTVSGQASPSGGAALSSSTAGSSTAATTSAAIFIT
DEASGLPIIAAVRRERHSDLRDCRSPHEVFGCVVPEGGSQAAVG-PQKATGHADEHLAQTKNPQNSRRRKQPCRNQAAPA
QKPPGRRLFP---GSSPPSSPGFRPSSHPGSRASTSSQAIQPGPALLSHASEARPASQNRITLADSALRRRASSPG----
-------PAFPYRATHLDAARL-SPESAPGPARRGAPGPARRDRASAPGPAPARRDRDSAPGPACRGHTSAPGPALRGRT
ARSDPAHRSTNTTPGTGLRSRSTQRSSALLSRRSLSGPADENP--SSGAGLRRLAFQSRSGSPDPEVPSRASPPVWHAVR
MRASSPSPPGRFFPIPQQWDESSSSYASN-SSCSPSRSPGLSP------------SSPEFLGLRSISTPSPDSLRRALMP
EFYALSPVPPEEQAEIESTAHPATPPE
>Rhesus_monkey,_Ancestral_[X]
TATQSDMEKEQKHQQDKVQGGLNNKAALASGDACGTENQDPAASVPTVSSQASPSGGAALSSSTAGSSAAAATSAAIFIT
DEASGLPIIAAVRRERHSDLRDCLSPHEVFGCVMPEGGSQAAVG-PQKATGHADEHLAQTKNPRNSRRRKQPCRNQAAPA
QKAPGRRLFP---GPLPPSSPGFRPSSHPRSGASTSSQATHPGPALLSHASEARPASQSRITLAASALRRRASGPGPVIR
RCTAQPGPAFPRRATHLDAARL-SPESAPGPARRGAPGSARRDRSSAPGPA--RRGRDSAPGPARRGHTSAPGPALRGRT
ARSDPAHRSTSTTPGTGLPSRSTQRSSALLSRRSLSGPADENP--SCGAGLRRLAFQSRSGSPDPEVPSRASPPVWHAVR
MRASSPSPPGRFFPIPQQWDESSSSYASNSSSCSPSRSPGLSP----------SSPSPEFLGLRSISTPSPDSLRRALMP
EFYALSPVPPEEQAEIEGTAHPATPPP
>African_grass_rat,_Copy_1_[X]
MATNSPPEKVLKAGRDTDRS----------------RGKAPSASVLPGPSGTSAAGRAPRGLRVE-TM---AAAEAISMT
GGQLGLFS---VPRNQHFDPEGGRGPNIELGRLRPKVRGKGEGGKGVEGRKGGDGPPAQTKSSRK---RKQPNENECAGG
LQLPEALELPG--TPQPPSSLSSQPGSSHHFEFS-VGSLESLGPTLRSSTVPRYPEALSQAGPTVSGLGQQALLPVPDDG
---------------------------------------------------------LC---------------------
-HRGPDPKGSVTPEGRVLRSSVVTSGHSPESQPESELEGEAEP--EPGPSSQPQASLSRHAVPRRSLLATRGSPPRRPVR
MRASSPSPPGRHYPFPGQYNEGASSSSSSSNEDVSCVS-------GPPSFTP-ERGSPSLGDLSSDSGPSPGALWRALIP
DLDNLDSSSSGESEEEIE--IAPH-PP
>African_grass_rat,_Copy_2_[X]
MATNSPPEKVLKAGRDTDRS----------------RGKAPAASVLPGHSGTSAAGRAPRGLRVE-TM---AAAEAISMT
GGQLGLFS---VRRNQHFDPEGSRGPNIELGRLRPKVRGKGEGREGHEGEGGGHRPPAQTKSSRK---RKQPNQNECAGG
LQLPEALELPG--TPRPPSSLSSQPGSSHHFEFS-AGNLESLGPTLRSSTVPRYPEAPSQAGPTVSGLGQQALLPVPDDG
---------------------------------------------------------LC---------------------
-HSGPDPKGSVTPEGRVLRSRVVTSGHSPESQPESELEGEEEP--EPGPSSRPQASLSRHAVPRRSLLATRGSPPRRPVR
MRASSPSPPGRHYPFPGQYNEGASSSSSSSNEDVSHVS-------DPPSLSP-ERGSSSLDDLSSDSGPSPGALWRALIP
DLDNLDSSSSGESEEEIE--IAPH-PP
>African_grass_rat,_Copy_3_[X]
MATDSPPEKMLRAGRDTDRS----------------RGKAPAAPVLPGPSGTSAAGRAPRGLRVE-TM---AAAEAISMT
GGQLGLFS---VPGNQHFDPEGGRGPNIELGRLRPKVRGKGEGG-----KGGGDGPQAQTKSSRK---RKQPNQNECAGG
LQLPEALELPG--TPRPPSSLSSQPGRSHRFDFS-TGNLESLGPTLRSSTVLHSPEAPSQAVPTVSGLGQQALLPVPD--
--------------------------------------------------------------------------------
-------------EGRVLRSQVVISGHSPESQPESELEEEEDT--EAGPSSQPQASPSRHAVPRRSLLATRGSPPRRPVR
MRASSPSPPCRYYAFPGQYNKGASSSSSSSNEDVPCVS-------GPPSLSP-ERGSPSLGDLRSVSGPNPGALCHALIP
DLDNLDSSSSGESEEEIE--IAPH-SP
>African_grass_rat,_Copy_4_[X]
MATDSPPEKMLRAGRDTDRS----------------RGKAPAAPVLPGPSGTSAAGRAPQGLRVE-TM---AAAEAISMT
GGQLGLFS---VPGNQHFDPEGGRGPNIELGRLRPKVRGKGKGGEGGEGGGSGDGPPAQTKSSRK---RKQPNENECAGG
LQLPEALELPG--TPQPPSSLSSQPGSSHRFDFS-TGNLESLGPTLRSSTVLHSPEAPSQAVPTVSGLGQQALLTAPDDG
---------------------------------------------------------LC---------------------
-HYDPDPKGSVTPEGRVLRSRVVTSGRSPESQLESELEGEEDP--EPGPSSRPQASLSRHAVPRRSLLATRGSPPRRPVR
MRASSPSPPCRHYAFPGQYNEGASSSSSSSNEDVPCVS-------DPPSLTP-ERGSPSLGDLSSDSGPSPGALWRALIP
DLDNLDSSSSGESDEEIE--ITPH-PP
>Arctic_ground_squirrel,_Ancestral_[X]
MATQAPRGKQQKPQQGEVPRGQKNEATLAPGHVFGRVYQDPVALVPTAPSHEAVFGD-TDQSSTAGSATS----AVVSTA
CEDPVLPSVDSMSAKRRVDLQDSCGSQASLRREEPET-------------SGQEQPQAQKKSPENKRRKKQPSQPSRDQA
EKPTGSHLLPQASVPPPPSSQPSRR-HRRRSQASTWNHATGPGPALRSQALRADSALCSGTTVPGHGLRSSASRPRPALR
RCASPPGPVLRSGASRPSPDH--RHASAPGPGLRRAPGPVLRSGSSRPRPVADLRSGSTSS-VPVRTSASRPNTTLRRPA
TKSGPTPSSTTSTIGLGPRRRPTLQRSAISSRGSLRNPGGRRPPPSSRAPL-QHVFQSSSSSSEREVGSPPSPSSWHAVR
MRASSPSPPGRFFPLHRQRSESISISTSPSLASSPTRSPGLSPSSSPTKFPGQSSSSPPCYGLDSISTPSPSSLRRALLP
ELDAPSSEIPGEQGG----------EQ
>Damara_mole_rat,_Ancestral_[?]
MASQSFSDDE-KNPQDEVPGGPKDESALAPGYSPGTGNEDPVSWVFTTSVSTPLSG-GVLRGSSAGSQG-----SVAILS
GEDPAPNTETRVLEEHSSYVQGDRIPDLRFSHGGSHSGSQSEVEQASKDTDLPAGLSAQKKGRRRKYSGKRPGGKQAKLA
AASPERPQLPQAPMPLPPSSARSQASVGHHSEVSPRSQEARPGAALRSQAVQAGPSSHSGTASTDRALCSSATGPGPAQG
SGDTPPGPVH-------------G---------------------------PAPRSRTTPPGPVLRSSESGSGPDG----
------RRRRSAPPCHVVR--------SPSLQSSLPVSGGRDP---------YPALQSSSVFPVREAQSPPSRPIGRALR
MRASSPSPPGRYFSLRMLFGEDFSSSSSASAYSSSSMSVSQSPSSSFAEFSGQRSSPPRRFGLRSIRTPSPDSLRRALMP
ELDALSAAISGEQEEIRGSPPSPASSV
>Eastern_gray_squirrel,_Ancestral_[?]
MATQGPEEKKQKHQQGEIPRGQKNDAALALGHVCGTVYQDPVALVSTAPSNEALFGD-AGQSGTAGSSTS----AVVSTA
CEDPVLPFMDIVPAKRRVDLQGNHGPQASLRREDAET-----------ETGGPEQPQVQTKSPGNNRRRKRPSR---DQP
VKPTERHLLPQSSVPPPPSSPRSRPGRRRHSEASTWNHGTGPGPALRSQTSRSGPALSSGTTLPGRALRSSSSRPGPALR
RRAATPGPVLRRGASGPSPDQQ-RLASAPGPVLRSRPGPDHRR-SNRSGRVRDLRSGRT-S-VPVRSRATRPDPALRSSA
AKSGPTSSRTTSTTGLGQRSRPTQRRSAVLNRHTLPEPAGRKSS-SSRASLQKIIFKSSSSSSEPELRSMPSQSVWHAVR
MRASSPSPPGRFFPLYRQCGESFSSSSSSSSSSSPTTSPGLSPSSSPTKFSDQSSSSPPRYGLGSISTPSPSSLRRALLP
ELNILSSALEEN-R------------E
>Groundhog,_Ancestral_[?]
MATQAPREKQQKPQQGEVPRGQKNEATLAPGHVFGRVYQDPVALVPTAPSHEAVFGD-TDQSSTAGSATS----AVVSTA
CEDPVLPSMDSMSAKRRVDLQDSRGSQASLRREEPET-------------SGQEQPQAQKKSPENKRRKKQPSQPSRDQA
EKPTGCHLFPQASVPPPPSSQPRRRRRRCGSQASTWNHATGPGPALRRQALRADSALCSGTTVPGHGLRSSASRPRPALR
RRASPPGPVLRSGASRPSPDQ--RHASAPGPGLRLAPGPVLRSGSSRPLPVADLHSGSTSS-VPVRTSASRPDTTLRRPA
TNSGPTPSSTTSTTGLGPRRRPTLQRSAIPIRGSLRNPGVRRPPPSSRAPL-QHVFQSSSSSSEREVGSPPSQAVWHAVR
MRASSPSPPGRFFTLHRQRSESISTSTSSSSSPSPTRSPGLSPSSSPTKFPGQSSSSPPCYGLGSISTPSPSSLRRALLP
ELDAPSSEIPGEQGG----------EQ
>Guinea_pig,_Ancestral_[X]
MATWSSREEE-KRHGNEVPGGLKNEFNLAPEDTCGTGNENTVALGLTASGSVSQSS-DPGKSSTAGFLG-----SVAILA
GEDPVQTSETCLSAEHSSNLQGSRSPHVYLRHVDSGTGGQSEVEQDPESTNLPSELSAQTKSPRRNYPRKQPSHKQAAT-
--SPERPQLLQSSVLLPPSSRRSQCSTGYQSQASPGSQATSPGPALRGQTLQTGRALRSGTTVTGKAVGTSKSTSGHAQG
SRAKLPGSALRSSVSRSGPDVR-SCATSPGSVLHSKAGLALRSRASTPVSVFVQRSHATPPGHGHRSSASGSGPEGRSRA
NPPRSDQRTRTTPPGPVLRSHSALGRSALRRRRTQPVSGGRDPF-AARVALGKPGLKSASISPHPEAQNPPSQPVWHAVR
MRASSPSPPGRYFPLRRLSSERVSSSSSSSSSSSSTTSPGLSPSSSSTKVSGQSSSSSSFCGLRSIRTPSPASLRRALLP
ELDALAAFSR-EQEEIKDAPSSPTPPL
>Mouse,_Ancestral_[X]
MASSSSPERGLEALRDTDES----------------EGEAPGPSGPRGRGGPSGAGSALRLRSLEAEM---AAACVTSTA
GEDLGTFS---EPGSQHGDPEGGGGPDLELGHARPMMRGG-KADQGGKGRKGGSGSPPHTKSSRK---REQPNPNQGAAG
PPLPGARGSPA--MPQPESSLSPRPDQSHHFDFP-VGNLEAPGPTLRSSTSQGSPEAL---------LRQQASPRAPDDD
---------------------------------------------------------DG---------------------
-DGGPDPRGSGTPEGWVLRSGVVPFGRSPESEAEQEE-QELES--EPGPSSRPQASRSRFAVPGRSSLAAEDSPPRRPVR
MRASSPSPPGRLYPLPKHYFEGVHSPSSSSSES-SSVS-------SSHSPAP-DPGS--SPPLSSLSGPNPFWL--ALIA
DLDNLDSSSPRVPGEEIE--AAPH-TR
>Mouse,_Dup_1_[X]
MAS------------------------------------------------------------------A-VRGGVTSVA
GEDLGTP----------FDPEGSRGPDIELGLGRPTMRGKGQGGQGGKGDKGHSGPPPQTQSSSK---GKQPSRNERAGG
PPLPGVRAAPARSQPQPPSSLSSGLSSSHHFERP-VGNLEAPGRTLRSATAAAASVAFCQALHTGAGQPQARPHDEDDDS
---------------------------------------------------------DG---------------------
-DDHNDPRGSGTTKGLVLRSRVVPRLSS----------------------------------------------------
-------------------------------------------------------------------MRSSSQIRSSLIR
A-----------SRSSCNRPAFPR-KA
>Mouse,_Dup_2_[X]
SSQV----------------------------------TLPLHPVPTVLKDPSVAGGITRILSLEGEMAA-AGGGIKSVA
GEDLAVP----------FDPEGSRGPDIELGHGRPMTRRKGQGGQGGKGNKGHSGPPPETQSSSK---GKQPNQNEHAGG
PPLPGARAAPTRSQPQPSSSRSSGLSSSHHFERS-VGNLEAPESTLISTTATAAFVAFHQALRTGAGWPQARAHEEDDDS
---------------------------------------------------------DG---------------------
-DDSEDPRGSSSTEGLVLRSRVVPHPSS--------------L--SRGRS-------------------------TSSSS
QRGS--------RTTPSRGRSTRSSSQRGSSSA------------TLSRGSS-QRGSS-ITPSRGRSTRSSFQIRSSLIR
V-----------SQSSCNRPAVPRRAS
>Mouse,_Dup_3_[X]
SSQV----------------------------------TLPLLPVPTVLKGLSVAGGITRILSLEGEMAA-AGGGVKSVA
GEDLAVP----------FDPEGSRGPDIELGHGRPLTRRKGQGGQGGKGNKGHSGPPPETQSSSK---GKQPNQNEHAGG
PPLPGARAAPTRSQPQPSSSRSSGLSSSHHFERP-VGNLEAPESTLISATATAAFVSFHQALCTGAGWPQARAHDEEDDS
---------------------------------------------------------DG---------------------
-DDSEDPRGSSSTEGLVLCSRIVPHPSS--------------P--SRGRS-------------------------TRSSS
QRGSSHATPSRGRITPSRGRSTRSSSQRGSSSA------------TPSRG-----------RGRGRSTRSSFQIRSSLIR
V-----------SQSSCNRPAVPRRAS
>Mouse,_Dup_4_[X]
SSQV----------------------------------TLPLLPVPTVLKGPSVAGGITRILSLEGEMAA-AGGGVKSVA
GEDLAVP----------FDPEGSRGPDIELGHGRPLTRRKGQGGQGGKGNKGHSGPPPETQSSSK---GKQPSQNERAGG
PPLPGARAAPTRSQPQPSSSRSSGLSSSHHFERS-VGNLEAPESTLISTTATTAFVSFHQALCTGAGWPQARAHDEEDDS
---------------------------------------------------------DG---------------------
-DDSEDPRGSSSTEGLVLRSRIVPHPSS--------------L--SRGRS-------------------------TS---
-----------------------SSSQRGSSRI------------TPSQG-----------RSQGRSTRSSFQIRSSLIR
V-----------SQSSCNRPAVPRRAS
>Mouse,_Dup_5_[X]
RSQV----------------------------------TLPLLPVPTVLKDPSVAGGVTRILSLEGEMAA-AGGGVKSVA
GEDLAVP----------FDPEGSRGPDIELGHGRPMTRRKGQGGQGGKGNKGHSGPPPQTQSSSK---GKQPSQNEHAGG
PPLPGAGAAPTRSQPQPSSSGSSGLSSSRHFERP-VGNLEAPESTLISATATAAFVSFHQALCTSAGWPQARAHDEEDDS
---------------------------------------------------------DG---------------------
-DDSEDPRGSSSTEGLVLRSRIVPHPSS--------------P--SRGRS-------------------------TRSSS
QRGSSHATLSRGRITPSRGRSTRSRSQRGSSSA------------TPSRG-----------RGRGRSTRSSFQIRSSLIR
V-----------SQSSCNRPAVPR-RA
>Mouse,_Dup_6_[X]
SSQV----------------------------------TLPLLPVPTVLKGPSVAGGITRILSLEGEMAA-AGGGVKSVA
GEDLAVP----------FDPEGSRGPDIELGHGRPMTRRKGQGGQGGKGNKGHSGPPPQTQSSSK---GKQPSQNEHAGG
PPLPGAQAAPTRSQPQPSSSGSSGLSSSRHFERP-VGNLEAPESTLISATATAAFVSFHQALCTGAGWPQARAHDEEDDS
---------------------------------------------------------DG---------------------
-DDSEDPRGSSSTEGLVLRSRIVPHPSS--------------L--SRGRS-------------------------TSSSS
QRG---------RITPSRGQSTRSRSQRGSSSA------------TPSRG-----------RGRGRSTRSSFQIRSSLIR
V-----------SQSSCNRPAVPR-RA
>Mouse,_Dup_7_[X]
SSQV----------------------------------TLPLLPVPTVLKGPSLAGGITRILSLEGEMAA-AGGGVKSVA
GEDLAVP----------FDPEGSRGPDIELGHGRPLTRQKGQGGQGGKGNKGLNGPPPQTQSSSK---GKQPSQNERAGG
PPLPGARAAPTRSQPQPSSSRSSGLSSSHHFERS-VGNLEAPESTLISTTATAAFVAFHQALHTGAGWPQARAHEEDDDS
---------------------------------------------------------DG---------------------
-DDSEDPRGSSSTEGLVLRSRVVPHPSS--------------L--SRGRS-------------------------TSSSS
QRGSSHATPSRGHATPSRGRSTRSSSQRGSSHA------------TLSRGSS-QRGSS-ITPSRGRSTRSSFQIRSSLIR
V-----------SQSSCNRPAVPR-RA
>Mouse,_Dup_8_[X]
SSQV----------------------------------TLPLLPVPTVLKGPSLAGGVTRILSLEGEMAA-AGGGVKSVA
GEDLAVP----------FDPEGSRGPDIELGHGRPMTRRKGQGGQGGKGNKGHSGPPPETQSSSK---GKQPSQNEHAGG
PPLPGAQAAPTRSQPQPSSSGSSGLSSSRHFERP-VGNLEAPESTLSSATTTAAFVAFHQALCTGTGGPQARAHDEEDYS
---------------------------------------------------------DG---------------------
-DDSEDPRGSSSTEGLVLRSRIVPHPSS--------------P--SRGRS-------------------------TRSSS
QRGSSHATPSRGRITPSRGRSTRSSSQRGSSSA------------TPSRG-----------RGRGRSTRSSFQIRSSLIR
V-----------SQSSCNRPAVPR-RA
>Mouse,_Dup_9_[X]
RSQV----------------------------------TLPLLPVPTVLKDPSVAGGVTRILSLEGEMAA-AGGGVKSVA
GEDLAVP----------FDPEGSRGPDIELGHGRPMTRQKGQGGQGGKGNKGHSGPPPETQSSSK---GKQPSQNEHAGG
PPLPGAQAAPTRSQPQPSSSGSSGLSSSRHFERP-VGNLEAPESTLSSATTTAAFVAFHQALCTGTGGPQARAHDEEDDS
---------------------------------------------------------DG---------------------
-DDSEDPRGSSSTEGLVLRSRIVPHPSS--------------L--SRGRS-------------------------TSSSS
QRGS--------RTTPSRGRSTRSSSQRGSSSA------------TPSRG-----------RGRGRSTRSSFQIRSSLIR
V-----------SQSSCNRPAVPR-RA
>Mouse,_Dup_10_[X]
SSQV----------------------------------TLPLLPVPTVLKGPSVAGGVTRILSLEGEMAA-AGGGVKSVA
GEDLAVP----------FDPEGSRGPDIELGHGRPMTRQKGQGGQGGKGNKGRNGPPPQTQSSSK---GKQPSQNEHAGG
PPLPGARAAPTRSQPQPSSSGSSGLSSSRHFERP-VGNLEALESTLISATATAAFVSFHQALCTGAGWPQARAHDEEDDS
---------------------------------------------------------DG---------------------
-DDSEDPRGSSSTEGLVLRSRIVPHPSS--------------L--SRGRS-------------------------TRSSS
QRGSSHATPSRGRITPSRGRSTRSSSQRGSSSA------------TPSRG-----------RGRGRSTRSSFQIRSSLIR
V-----------SQSSCNRPAVPR-RA
>Mouse,_Dup_11_[X]
SSQV----------------------------------TLPLLPVPTVLKGPSVAGGVTRILSLEGEMAA-AGGGVKSVA
GEDLAVP----------FDPEGSRGPDIELGHGRPLTRRKGQGGQGGKGNKGRNGPPPQTQSSSK---GKQPSQNEHAGG
PPLPGAQAAPTRSQPQPSSSGSSGLSSSRHFERP-VGNLEAPESTLSSATTTAAFVSFHQALCTGAGWPQARAHDEEDDS
---------------------------------------------------------DG---------------------
-DDSEDPRGSSSTEGLVLRSRIVPHPSS--------------P--SRGRS-------------------------TRSSS
QRGSSHATPSRGRITPSRGRSTSSSSQRGSSSA------------TPSRG-----------RGRGRSTRSSFQIRSSLIR
V-----------SQSSCNRPAVPR-RA
>Naked_mole_rat,_Ancestral_[?]
MATQSSSEKC---HQDEVPGGPKNETALAPGDTCGSGIQNPVALVLTASGNAPLSG-EAVRCSPAGSPG-----SVAVLA
GEDPPPTIETCMPAEHGSDLQVSGSPQVRLSHVGFHKGARSGEGRAP------EGTVAQIKSGRSNHPRKQPGHKRAEEA
ATSPERPQLLQSSVSLPPSSPRFQLCIGNHSHASPRSPATRPGPALRSQAAQADPARQGGTTSTGKAFCSSASRPGPAQR
SHATLPGPALHSSTSLSGPDDR-RRATPPGPVLSSRASLAFR---------PAQRSRATLPGPGLRSSASGSGAKV----
------RRRRATPPGPAVRSSSPLQRPALFRQGALPVSGGWNHL-A-PAALRKPVLQRTSLSPDPEAQCPPSQPVHRAVR
MRASSPSPPGRYFPLFRIYDERFSSSSSSSSSFSSLTSVILSPSSSSSEFSGQSSSSPNFYGLRSIRTPSPDSLRRALLP
ELDALGAAISGEQEEIRGP-PSPEPPV
>Rat,_Ancestral_[X]
MASYSTPKKERTARRGSVRS----------------QGKAPVASVLAVCSDTSAAGSAFQGVEVD--L---GEPETFSMA
IENLGTFS---VPDNQPFDPEGSFGPNIQLGRVRPMTR-----------EKDSNEPPAQTKSCRK---RKQPSQNKSLGA
LQLPEALELPH--RLQLPSSLSSQPSSSHHSEYA-VGNLDSPGPTLRSTTRSGPPMALSQAFLTVSGLSQQTILQAPDDG
---------------------------------------------------------VF---------------------
-CREPDSRGSVIPGGWVLRSRVVTFGHHPESEPEVEAEAEVEM--EPGPRSQSQARPFTPTLPRRSSHATASSPPRRPVR
MRASSPSPPGRLYPLPGQYGEGASSSSSSTSEL--CVS-------SPHSL---KGSSPPLSDLSSVSGPSPNTLWRALIP
DLDNLHSSSERESEEETG---*PS-LS
>Star-nosed_mole,_Ancestral_[?]
MATQSQWKLELKQLLGEMSPGPKIEVSSDHDKVRGGGDPDPQAPVPRALSDLSGSGGGAPRTATAGSLSP-VASGAISVT
GDDPGQPFLDCVPAKGLSDVQSTQNYHTYPICVVLKKGNAVAMEQATNGSSSVSGWKSQTPGPGNGRRKKQPSRSETAQT
QKPAKRLLIDQTCSPLPPSSPTYRPSRGSHFWSSPGCQAARPGPALRSHTNT--PAICPEAPEPGPEVCSRAPEPGPETY
RRVCRRGPVVCRRAP------------EPGHERRRHLSPAFQRSAPDPGPDPERRRRRCATERASGSPASGSSPTLRSGG
DHEGPALQSCSTTPGFVFRSRPTQRRSGPVHRPCLFGVGAPGSHPSPGSALRRLVFESSSSSSDAEGPSGSPQRVWHAVR
MRASSPSPPGRLFPYQMKAGEERVSSSSSSSSSAP-SSPQSAA-SHSPLSSGQSTSSPVCQVLASISTPSPSSLRRALLP
DLEVLSPLSSDEPDELEEIGSTPTPPD
