# Supplementary material for: Dynamic evolution of EZHIP, an inhibitor of the Polycomb Repressive Complex 2 in mammals
Source: bioRxiv. 2025 Dec 12:2025.12.12.693809. Preprint. [Version 1] doi: 10.64898/2025.12.12.693809 (PMC12713659; doi:10.64898/2025.12.12.693809)
Supplement: Supplement 1 [file media-1.zip › Supplementary materials/SupplementaryDataS4_TA1_AllAncestral_edited_norepeats.txt]

>Aotus_nancymae_EZHIP_cDNA
------ACCCAGACCAACATGGAGACCGAGCAGAAGCACCAGCAGGAGAAGGTGCCGGGAAGACCAAACAACGAAGCCGC
CCTTGCCTCCAGGTATGCCTGCGGGACCGGGAATCAAGAGCCTGCTGCCTCCGATCCCACGGTCTCCAGCGAGGCGTCTC
CCTCGGGCGGCGCCGCCCTGAGCAGCAGCAGAGCCGGTTCT---------------ACCGCTGCTGCCATTTTCATTGCC
GATGAGAACCCGGGGCTGCCCATCATGGCTGCTGTTCCGGCAGAGAGGCATTCTGACCTCCAGGCCTGCTGCAGTCTTCA
CGAAGACCTTGGATGTGAGGTGACTGAGGAGGGCAGCCAGGCTGCTGTGGGGCCACCCAAGGCCACTGGCCACGCC---A
AGCACCCGGCCGGGACCAAGAGCCCCTGGAACAACCGTCGTAAGAAGCAGCCCTGCCGCGACCAGGGTGCCTGTGCTCAG
AAGCCTCCAGGGCGGTGTCTGTTTACTAGGATTTTGCCGCCATCTTCTCCAGGGTCCCAGCGCAGCAGCCGTCGCTGTTC
CCAGGCTTCTACGTCGAGTCAGGCAACCTATCCAGGCCCTGCACTCCTAAGCCATGCCTCTGAGGCAAGGCCTGCTAGCC
AAAGTCTCATCTCCCTGCCAGCTTCTGCTCGCCAAAGATATGCATCTGGTCCAGGCCCTGTCTTCCAACGCTGCACCGCC
CCGCCAGGCCTTCCTTTTCCACCATTTGCCATTCATCTCGACCGTGCCCTTCGCAGCCGCACAGCAAGGTCAACCCCTGC
TCGTCGCAGCACCAGCATGACGCCAGGCACTGGCATCCGGAGACGTTCCACCCAGCGAAGATCAGCCCTTCTCAGCCGCC
GCTTTGTGTCTGGGCCAACTGATGAGAATCCTTCCTATGGGGCTGGCTTACGAAGGCTTGCTTTTCAGAGCAGCTCAGGC
TCTCCTAATCCCGAGGTGCCAAGGAGTCCTTCCCCACCTGTTTGGCATGCAGTCCGTATGCGTGCCTCCTCACCCTCACC
CCCTGGGAGGTACTTCCTTCCTATCCCTCAGCAGTGGGATGAGAGCTCCTCGTCCCCCTCCCCAAGTAGGTCTTCCCCGA
CTAAGATTTCTGGGCAGAGTTCCTCTTCCTCTTCCCCTGAGTTTTTGGGCCTGAGATCTATCTCCACTCCTAGCCCTGCT
AGCCTTAGGCGTGCCTTGATGCCTGAGCTTTATGCTCCAAGCCCTGTCCCTCCAGAAGAGCAGGCAGAAATAGAGAGCAC
AGCTCATCCCCTACCACCACCTGAGCTG
>Colobus_angolensis_EZHIP
ATGGCGACCCAGTCAGACATGGAGAAGGAGCAGAAGCACCAGCAGGAAAAGGTGCAGGGAGGGTTTAACAACAAAGCCGC
CCTTGCCTCCGGGGATGCCTGCGGGACCGAGAATCAAGATCCTGCTGCTTCCGTCCCCACAGTCTCCGGCCAAGCATCTC
CCTTGGGCGGCGCCGCTCTGAGCAGCAGCACAGCCGGTTCTTCCACTGCAGCCGCCACCTCCGCCGCCATTTTCATCACC
GATGAGGCCTCGGGGCTCCCAATCATAGCTGCTGTGCGGAGGGAGAGGCATTCTGACCTCCGGGACTGTCGCAGTCCTCA
CGAAGTCTTTGGGTGTGTGGTGCCCGAGGGGGGCAGCCAGGCCGCTCTGGGACCCCAGAAGGCCACTGGCCACGCCGACG
AGCACCTGGCCCAGACCAAGAATCCCCAGAACAGCCGTCGTAGGAAGCAGCCCTGCCGCAACCAGGCTGCCCCGACTCAG
AAGCCCCCAGGGGGGCGTCTGTTTCCTGGGCCTTTGCCGCCGTCTTCTCCAGGGTTCCGGCCCAGCAGCCATCCCGGTTC
CGGGGCTTCTACGTCGAGTCAGGCAACCCAGCCAGGCCCTGCACTCCTAAGCCACGCATCTGAGGCAAGGCCTGCTAGCC
AAAGCCGCATCACCCTGGCAGAGTCTGCTCTCCGCAGACGTGCATCTGGTCCAGGCCCTGTAATCCAATGCTGCACCGCC
CAGCCAGGCCCTGCTTTTCTACACCGCGCCACTCATCTAGACCCTGCCCTTCGCGGCCGCACAGCAAGGTCAGATCCCGC
TCATCGCAGCACCAGCACGACGCCAGGCACTGGCCTCCGGAGCCCTTCCACCCAGCGAAGTTCAGCCCTTCTCAGCCGCC
GCTCTCTGTCTGGGCCAGCTGATGAGAATCCTTCCAGTGGGGCTGGCTTACGAAGGCTTGCCTTTCAGAGCCGATCAGGC
TCTCCTGATCCTGAGGTCCCAAGCCGTGCTTCCCCGCCTGTTTGGCATGCAGTCCGTATGCGTGCCTCCTCACCCTCACC
CCCTGGGAGGTTCTTCCTTCCCATCCCTCAGCAGTGGGATGAGAGCTCCTCCTCCTATGCTTCCAACTCCTCCTCCCCGA
GTAGGTCTCCTGGCCTAAGCCCCTCTTCCCCTTCCCCTGAGTTTCTGGGCCTGAGATCTATCTCCACTCCTAGCCCTGAT
AGCCTTAGGCGTGCCTTGATGCCTGAGTTTTATGCTCTGAGCCCTGTCCCTCCAGAAGAGCAGGCAGAANAT---AGCAC
AGTTCACCCTGCAACACCGCCTGAGCCG
>Hit1_Baboon_Anubis_cDNA_Chr_X
------------------ATGGAGAAGGAACAGAAGCACCAGCAGGACAAGGTGCAGGGAGAGCTTAACAACAAAGCCGC
CCTTGCCTCCGGGGATGCCTGCGGGACCGAGAATCAAGATCCTGCTGCTTCCGTCCCCACAGTCTCCAGCCAAGCATCTC
CCTCGGGCGGCGCCGCTCTGAGCAGCAGCACAGCCGGTTCTTCAGCTGCAGCCGCCACCTCCGCCGCCATTTTCATCACC
GATGAGGCCTCGGGGCTGCCAATCATAGCTGCTGTGCGGAGGGAGAGGCATTCTGACCTCCGGGACTGTCTCAGTCCTCA
CGAAGTCTTTGGGTGTGTGATGCCTGAGGGGGGCAGCCAGGCCGCTGTGGGACCCCAGAAGGCCACTGGCCACGCCGACG
AGCACCTGGCCCAGACCAAGAACCCCCGGAACAGCCGTCGTAGGAAGCAGCCCCGCCGCAACCAGGCTGCTCCGGCTCAG
AAGGCCCCAGGGCGGCGTCTGTTTCCTGGGCCTTTGCCGCCATCTTCTCCAGGGTTCCGGCCCAGCAGCCATCCCCGTTC
CGGGGCTTCTACGTCGAGTCAGGCAACCCACCCAGGCCCTGCACTCCTAAGCCACGCATCTGAGGCAAGGCCTGCTAGCC
AAAGCCGCATCACCCTGGCAGCTTCTGCTCTCCGCAGACGTGCATCTGGTCCAGGCCCTGTCATCCGACGCTGCACCGCC
CAGCTAGGCCCTGCTTTTCCACGCCGCGCCACTCATCTAGACCCTGCCCTTCGCGGCCGCACAGCAAGGTCAGATCCCGC
TCATCGCAGCACCAGCACGACGCCAGGCACTGGTCTCCCGAGCCGTTCCACCCAGCGAAGTTCAGCCCTTCTCAGCCGCC
GCTCTCTGTCTGGGCCAGCTGATGAGAATCCTTCCTGTGGGGCTGGCTTACGAAGGCTTGCCTTTCAGAGCAGATCAGGC
TCTCCTGATCCTGAGGTCCCAAGCCGTGCTTCCCCGCCTGTTTGGCATGCAGTCCGTATGCGTGCCTCCTCACCCTCACC
CCCTGGGAGGTTCTTCCTTCCCATCCCTCAGCAGTGGGATGAGAGCTCCTCCTCCTATGCTTCCAACTCCTCCTCCCCGA
GTAGGTCTCCTGGCCTAAGCCCCTCTTCCCCTTCCCCTGAGTTTCTGGGCCTGAGATCTATCTCCACTCCTAGCCCTGAT
AGCCTTAGGCGTGCCTTGATGCCTGAGTTTTATGCTCTGAGCCCTGTCCCTCCAGAAGAGCAGGCAGAAATAGAGAGCAC
AGCTCACCCTGCAACACCGCCTGAGCCG
>Hit1_Baboon_Hamadryas_cDNA_Chr_X
------------------ATGGAGAAGGAACAGAAGCACCAGCAGGACAAGGTGCAGGGAGAGCTTAACAACAAAGCCGC
CCTTGCCTCCGGGGATGCCTGCGGGACCGAGAATCAAGATCCTGCTGCTTCCGTCCCCACAGTCTCCAGCCAAGCATCTC
CCTCGGGCGGCGCCGCTCTGAGCAGCAGCACAGCCGGTTCTTCAGCTGCAGCCGCCACCTCCGCCGCCATTTTCATCACC
GATGAGGCCTCGGGGCTGCCAATCATAGCTGCTGTGCGGAGGGAGAGGCATTCTGACCTCCGGGACTGTCTCAGTCCTCA
CGAAGTCTTTGGGTGTGTGATGCCTGAGGGGGGCAGCCAGGCCGCTGTGGGACCCCAGAAGGCCACTGGCCACGCCGACG
AGCACCTGGCCCAGACCAAGAACCCCCGGAACAGCCGTCGTAGGAAGCAGCCCCGCCGCAACCAGGCTGCTCCGGCTCAG
AAGGCCCCAGGGCGGCGTCTGTTTCCTGGGCCTTTGCCGCCATCTTCTCCAGGGTTCCGGCCCAGCAGCCATCCCCGTTC
CGGGGCTTCTACGTCGAGTCAGGCAACCCACCCAGGCCCTGCACTCCTAAGCCACGCATCTGAGGCAAGGCCTGCTAGCC
AAAGCCGCATCACCCTGGCAGCTTCTGCTCTCCGCAGACGTGCATCTGGTCCAGGCCCTGTCATCCGACGCTGCACCGCC
CAGCTAGGCCCTGCTTTTCCACGCCGCGCCACTCATCTAGACCCTGCCCTTCGCGGCCGCACAGCAAGGTCAGATCCCGC
TCATCGCAGCACCAGCACGACGCCAGGCACTGGTCTCCCGAGCCGTTCCACCCAGCGAAGTTCAGCCCTTCTCAGCCGCC
GCTCTCTGTCTGGGCCAGCTGATGAGAATCCTTCCTGTGGGGCTGGCTTACGAAGGCTTGCCTTTCAGAGCAGATCAGGC
TCTCCTGATCCTGAGGTCCCAAGCCGTGCTTCCCCGCCTGTTTGGCATGCAGTCCGTATGCGTGCCTCCTCACCCTCACC
CCCTGGGAGGTTCTTCCTTCCCATCCCTCAGCAGTGGGATGAGAGCTCCTCCTCCTATGCTTCCAACTCCTCCTCCCCGA
GTAGGTCTCCTGGCCTAAGCCCCTCTTCCCCTTCCCCTGAGTTTCTGGGCCTGAGATCTATCTCCACTCCTAGCCCTGAT
AGCCTTAGGCGTGCCTTGATGCCTGAGTTTTATGCTCTGAGCCCTGTCCCTCCAGAAGAGCAGGCAGAAATAGAGAGCAC
AGCTCACCCTGCAACACCGCCTGAGCCG
>Hit1_Bonobo_cDNA_Chr_X
ATGGCCACTCAGTCAGACATGGAGAAGGAGCAGAAGCACCAGCGGGACGAGGGGCAGGGAGGGCTGAACAACGAAACCGC
CCTTGCCTCCGGGGATGCCTGCGGGACCGGGAATCAAGATCCTGCTGCTTCCGTCACCACAGTCTCCAGCCAAGCATCTC
CCTCGGGCGGCGCCGCCCCAAGCAGCAGCACAGCCGGTTCTTCCGCTGCAGCCGCCACCTCCGCCGCCATTTTCATCACC
GATGAGGCCTCGGGGCTGCCAATCATAGCTGCTGTGCTGAGGGACAGGCATTCTGACCGCCAGGACTGCCGCAGTCCTCA
CGAAGTCTTTGGGTGTGTGGTGCCCGAGGGGGGCAGCCAGGCCGCTGTGGGGCCCCAGAAGGCCACTGGCCACGCCGACG
AGCACCTGGCCCAGACCAAGAGCCCCGGGAACAGCCGTCGTAGGAAGCAGCCCTGCCGCAACCAGGCTGCCCGGGCTCAG
AAGCCTCCAGGGCGGCGTCTGTTTCCTGAGCCTTTGCCGCCATCTTCTCCAGGGTTCCGGCCCAGCAGCTATTCCTGTTC
CGGGGCTTCTACGTCAAGTCAGGCAACCCAGCCAGGCCCTGCACTCCTAAGCCACGCATCTGAGGCAAGGCCTGCTACCC
GAAGCCGCATCACCCTGGTAGCTTCTGCTCTCCGCAGACGTGCATCTGGTCCAGGCCCTGTCATCCGAGGCTGCACCGCC
CAGCCAGGCCCTGCTTTTCCACGCCGCGTCACTCATCTAGACCCTGCCCTTCGCGTCCGCACAGCAAGGTCAGACGCCGG
TCATCGCAGCACCAGCACGACGCCAGGCACTGGCCTACGGAGCCGTTCCACCCAGCAAAGATCAGCCCTTCTCAGCCGCC
GCTCTCTGTCTGGGTCAGCTGATGAGAATCCTTCCTGTGGGACTGGCTCAGAAAGGCTTGCCTTTCAGAGCAGATCAGGC
TCTCCTGATCCTGAGGTCCCAAGCCGTGCTTCCCCGCCTGTTTGGCATGCAGTCCGTATGCGTGCCTCCTCACCCTCACC
CCCTGGGAGGTTCTTCCTTCCCATCCCTCAGCAGTGGGATGAGAGCTCCTCCTCCTATGCTTCCAACTCCTCCTCCCCGA
GTAGGTCTCCTGGCCTAAGCCCCTCATCCCCTTCCCCTGGGTTTTTGGGCCTGAGATCTATCTCCACTCCTAGCCCTGAA
AGCCTTAGGTATGCTTTGATGCCTGAGTTTTATGCTCTGAGCCCTGTCCCTCCAGAAGAGCAGGCAGAAATAGAGAGCAC
AGCTCACCCCGCAACACCGCCTGAGCCG
>Hit1_Bornean_orangutan_Chr_X
ATGGACACTCAGTCAGACATGGAGAAGGAGCAGAAGCACCAGCAGGACGAGGTGCAGGGAGGGCTGAACAACGAAACCGC
CCTTGCCTCCGGGGATGCCTGCGGGACCGGGAATCAAGATCCTGCTGCTTCCCTCACCACAGTCTCCAGCCAAGCATCTC
CCTCGGGCGGCGCCGCCCTAAGCAGCAGCACAGCCGGTTCTTCCGCTGCAGCCGCCACCTCCGCCGCCATTTTCATCACC
GATGAGGCCTTGGGGCTGCCAATCATGGCTGCTGTGCTGACGGAGAGGCATTCTGACCGCCAAGACTGCCGCAGTCCTCA
CGAAGTCTTTGGGTGTGTGGTGCCCGAGGGGGGCAGCCAGGCCGCTGTGGGGCCCCAGAAGGCCACTGGCCACGCCGACG
AGCACCTGGCCCAGACCAAGAGCCCCGGGAACAGCCGTCGTAGGAAGCAGCCCTGCCGCAACCAGGCTGCCCCGGTTCAG
AAGCCTCCAGGGCGGCGTCTGTTTCCTGGGCTTTTGCCGCCATCTTCGCCAGGGTTCCCGCCCAGCAGCCATCCCTGTTC
CGGGGCTTCTACGTCGAGTCAGGCAACCCAGCCAGGCCCTGCACTCCTAAGCCACGCATCTGAGGCAAGGCCTGCTACCC
AAAGCCGCACAACCCTGGCAGCTTCTGGTGTCCGCAGACGTGCGTCTGGTCCACGCCCTGTCATCCGACGTTGCACCGCC
CAGCCAGGCCCTGCTTTTCCACGCCGCGCCACTCATCTAGACCCTGCCCTTCGCGTCCGCACAGCAAGGTCAGACCCCGG
TCATCGCAGCACCAGCACGACGCCAGGCACTGGCCTCCGGAGCCGTTCCACCCAGCGAAGATCAGCCCTTCTCAGCCGCC
GCTCTCTGTCTGGGTCAGCTGATGAGAATCCTTCCTGTGGGACTGGCTCAGAAAGGCTTGCCTTTCAGAGCAGATCAGGC
TCTCCTGATCCTGAGGTCCCAAGCCGTGCTTCCCCGCCTGTTTGGCATGCAGTCCGTATGCGTGCCTCCTCACCCTCACC
CCCTGGGAGGTTCTTCCTTCCCATCCCTCAGCAGTGGGATGAGAGCTCCTCTTCCTATGCTTCCAACTCCTCCTCCCCGA
GTAGGTCTCCTGGCCTAAGCCCTTCTTCCCCTTCCCCTGAGTTTTTGGGCCTGAGATCTATTTCCACTCCTAGCCCTGAA
AGCCTTAGGTATGCTTTGATGCCTGAGTTTTATGCTCGGAGCCCTGTCCCTCCAGAAGAGCAGGCAGAAATAGAGAGCAC
AGCTCACCCCGCAACACCGCCTGAGCCG
>Hit1_Chimp_cDNA_Chr_X
ATGGCCACTCAGTCAGACATGGAGAAGGAGCAGAAGCACCAGCGGGACGAGGGGCAGGGAGGGCTGAACAACGAAACCGC
CCTTGCCTCCGGGGATGCCTGCGGGACCGGGAATCAAGATCCTGCTGCTTCCGTCACCACAGTCTCCAGCCAAGCATCTC
CCTCGGGCGGCGCCGCCCCAAGCAGCAGCACAGCCGGTTCTTCCGCTGCAGCCGCCACCTCCGCCGCCATTTTCATCACC
GATGAGGCCTCGGGGCTGCCAATCATAGCTGCTGTGCTGAGGGACAGGCATTCTGACCGCCAGGACTGCCGCAGTCCTCA
CGAAGTCTTTGGGTGTGTGGTGCCCGAGGGGGGCAGCCAGGCCGCTGTGGGGCCCCAGAAGGCCACTGGCCACGCCGACG
AGCACCTGGCCCAGACCAAGAGCCCCGGGAACAGCCGTCGTAGGAAGCAGCCCTGCCGCAACCAGGCTGCCCGGGCTCAG
AAGCCTCCAGGGCGGCGTCTGTTTCCTGAGCCTTTGCCGCCATCTTCTCCAGGGTTCCGGCCCAGCAGCTATTCCTGTTC
CGGGGCTTCTACGTCGAGTCAGGCAACCCAGCCAGGCCCTGCACTCCTAAGCCACGCATCTGAGGCAAGGCCTGCTACCC
GAAGCCGCATCACCCTGGTAGCTTCTGCTCTCCGCAGACGTGCATCTGGTCCAGGCCCTGTCATCCGAGGCTGCACCGCC
CAGCCAGGCCCTGCTTTTCCACGCCGCGTCACTCATCTAGACCCTGCCCTTCGCGTCCGCACAGCAAGGTCAGACGCCGG
TCATCGCAGCACCAGCACGACGCCAGGCACTGGCCTACGGAGCCGTTCCACCCAGCAAAGATCAGCCCTTCTCAGCCGCC
GCTCTCTGTCTGGGTCAGCTGATGAGAATCCTTCCTGTGGGACTGGCTCAGAAAGGCTTGCCTTTCAGAGCAGATCAGGC
TCTCCTGATCCTGAGGTCCCAAGCCGTGCTTCCCCGCCTGTTTGGCATGCAGTCCGTATGCGTGCCTCCTCACCCTCACC
CCCTGGGAGGTTCTTCCTTCCCATCCCTCAGCAGTGGGATGAGAGCTCCTCCTCCTATGCTTCCAACTCCTCCTCCCCGA
GTAGGTCTCCTGGCCTAAGCCCCTCATCCCCTTCCCCTGGGTTTTTGGGCCTGAGATCTATCTCCACTCCTAGCCCTGAA
AGCCTTAGGTATGCTTTGATGCCTGAGTTTTATGCTCTGAGCCCTGTCCCTCCAGAAGAGCAGGCAGAAATAGACAGCAC
AGCTCACCCCGCAACACCGCCTGAGCCG
>Hit1_Crab-eating_Macaque_cDNA_Chr_X
------------------ATGGAGAAGGAACAGAAGCACCAGCAGGACAAGGTGCAGGGAGGGCTTAACAACAAAGCCGC
CCTTGCCTCCGGGGATGCCTGCGGGACCGAGAATCAAGATCCTGCTGCTTCCGTCCCCACAGTCTCCAGCCAAGCATCTC
CCTCGGGCGGCGCCGCTCTGAGCAGCAGCACAGCCGGTTCTTCCGCTGCAGCCGCCACCTCCGCCGCCATTTTCATCACC
GATGAGGCCTCGGGGCTGCCAATCATAGCTGCTGTGCGGAGGGAGAGGCATTCTGACCTCCGGGACTGTCTCAGTCCTCA
CGAAGTCTTTGGGTGTGTGATGCCTGAGGGGGGCAGCCAGGCCGCTGTGGGACCCCAGAAGGCCACTGGCCACGCCGACG
AGCACCTGGCCCAGACCAAGAACCCCCGGAACAGCCGTCGTAGGAAGCAGCCCTGCCGCAACCAGGCTGCTCCGGCTCAG
AAGGCCCCAGGGCGGCGTCTGTTTCCTGGGCCTTTGCCGCCATCTTCTCCAGGGTTCCGGCCCAGCAGCCATCCCCGTTC
CGGGGCTTCTACGTCGAGTCAGGCAACCCACCCAGGCCCTGCACTCCTAAGCCACGCATCTGAGGCAAGGCCTGCTAGCC
AAAGCCGCATCACCCTGGCAGCTTCTGCTCTCCGCAGACGTGCATCTGGTCCAGGCCCTGTCATCCGACGCTGCACCGCC
CAGCCAGGCCCTGCTTTTCCACGCCGCGCCACTCATCTAGACCCTGCCCTTCGCGGCCGCACAGCAAGGTCAGATCCCGC
TCATCGCAGCACCAGCACGACGCCAGGCACTGGTCTCCCGAGCCGTTCCACCCAGCGAAGTTCAGCCCTTCTCAGCCGCC
GCTCTCTGTCTGGGCCAGCTGATGAGAATCCTTCCTGTGGGGCTGGCTTACGAAGGCTTGCCTTTCAGAGCAGATCAGGC
TCTCCTGATCCTGAGGTCCCAAGCCGTGCTTCCCCGCCTGTTTGGCATGCAGTCCGTATGCGTGCCTCCTCACCCTCACC
CCCTGGGAGGTTCTTCCTTCCCATCCCTCAGCAGTGGGATGAGAGCTCCTCCTCCTATGCTTCCAACTCCTCCTCCCCGA
GTAGGTCTCCTGGCCTAAGCCCCTCTTCCCCTTCCCCTGAGTTTCTGGGCCTGAGATCTATCTCCACTCCTAGCCCTGAT
AGCCTTAGGCGTGCCTTGATGCCTGAGTTTTATGCTCTGAGCCCTGTCCCTCCAGAAGAGCAGGCAGAAATAGAGGGCAC
AGCTCACCCTGCAACACCGCCTGAGCCG
>Hit1_Golden_Snub-Nosed_Monkey_cDNA
ATGGCGACCCAGTCAGACATGGAGAAGGAGCAGAAGCACCAGCAGGACAAGGTGCAGGGAGGGCTTAACAACAAAGCCGC
CCTTGCCTCCGGGGATGCCTGCGGGACCGAGAATCAAGATCCTGCTGCTTCCGTCCCCACAGTCTCCAGCCAAGCATCTC
CCTCGGGCGGCGCCGCTCTGAGCAGCAGCACAGCCGGTTCTTCCACTGCAGCCACCACCTCCGCCGCCATTTTCATCACC
GATGAGGCCTCGGGGCTGCCAATCATAGCTGCTGTGCGGAGGGAGAGGCACTCTGACCTCCGGGACTGTCGCAGTCCTCA
CGAAGTCTTTGGGTGTGTAGTGCCCGAGGGGGGCAGCCAGGCCGCTGTGGGACCCCAGAAGGCCACTGGCCACGGCGACG
AGCACCTGGCCCAGACCAAGAACCCCCAGAACAGCCGTCGTAGGAAGCAGCCATGCCGCAACCAGGCTGCCCCGGCTCAG
AAGCCCCCAGGGCGGCGTCTGTTTCCTGGGCCTTTGCCGCCATCTTCTCCAGGGTTCCGGCCCAGCAGCCATCCCGGTTC
CGGGGCTTCTACGTCGAGTCAGGCAATCCAGCCAGGCCCTGCACTCCTAAGCCACGCATCTGAGGCAAGGCCTGCTAGCC
AAAGTCGCATCACCCTGGCAGATTCTGCTCTCCGCAGACGTGCATCTGGTCCAGGCCCTATGATCCGAGGCTGCACCGCC
CAGCCAGGCCCTGCTTTTCCATACCGCGCCACTCATCTAGACCCTGCCCTTCGCGGCCGCACAGCAAGGTCAGATCCCGC
TCATCGCAGCACCAACACGACGCCAGGCACTGGCCTCCGGAGCCGTTCCACCCAGCGAAGTTCAGCCCTTCTCAGCCGCC
GCTCTCTGTCTGGGCCAGCTGATGAGAATCCTTCCAGTGGGGCTGGCTTACGAAGGCTTGCCTTTCAGAGCCGATCAGGC
TCTCCTGATCCTGAGGTCCCAAGCCGTGCTTCCCCGCCTGTTTGGCATGCAGTCCGTATGCGTGCCTCCTCACCCTCACC
CCCTGGGAGGTTCTTCCTTCCCATCCCTCAGCAGTGGGATGAGAGCTCCTCCTCCTATGCTTCCAACTCCTCCTCCCCGA
GTAGGTCTCCTGGCCTAAGCCCCTCTTCCCCTTCCCCTGAGTTTCTGGGCCTGAGATCTATCTCGACTCCTAGCCCTGAT
AGCCTTAGGCGTGCCTTGATGCCTGAGTTTTATGCTCTGAGCCCTGTCCCTCCAGAAGAGCAGGCAGAAATAGAGAGCAC
AGCTCACCCTGCAACACCGCCTGAGCCG
>Hit1_Gorilla_cDNA_Chr_X
------------------ATGGAGAAGGAGCAGAAGCACCAGCAGGACGAGGTGCAGGGAGGGCTGAACAACGAAACCGC
CCTTGCCTCCGGGGATGCCTGCGGGACCGGGAATCAAGATCCTGCTGCTTCCGTCACCACAGTCTCCAGCCAAGCATCTC
CCTCGGGCGGCGCCGCCCTAAGCAGCAGCACAGCCGGTTCTTCCGCTGCAGCCGCCACCTCCGCCGCCATTTTCATCACC
GATGAGGCCTCGGGGCTGCCAATCATAGCTGCTGTGCTGACGGAGAGGCATTCTGACCGCCAGGACGGCCGCAGTCCTCA
CGAAGTCTTTGGGTGTGTGGTGCCCGAGGGGGGCAGCCAGGCCGCTGTGGGGCCCCAGAAGGCCACTGGCCAAGCCGACG
AGCACCTGGCCCAGACCAAGAGCCCCGGGAACAGCCGTCGTAGGAAGCAGCCCTGCCGCAACCAGGCTGCCCCGGCTCAG
AAGCCTCCAGGGCGGCGTCTGTTTCCTGAGCCTTTGCCGCCATCTTCTCCAGGGTTCCGGCCCAGCAGCTATCCCTGTTC
CGGGGCTTCTACGTCGAGTCAGGCAACCCAGCCAAGCCCTGCACTCCTAAGCCACGCATCTGAGGCAAGGCCTGCTACCC
AAAGCCGCATCACTCTGGTAGCTTCTGCTCTCCGCAGACGTGCATCTGGTCCAGGCCCTGTCATCCGACGCTGCACCGCC
CAGCCAGGCCCTGCTTTTCCACGCCGCGCCACTCATCTAGACCCTGCCCTTCGCGTCCGCACAGCAAGGTCAGACCCCGG
TCATCGCAGCACCAGCACGACGCCAGGCACTGGCCTCCGGAGCATTTCCACCCAGCAAAGATCAGCCCTTCTCAGCCGCC
GCTCTCTGTCTGGGTCAGCTGATGAGAATCCTTCCTGTGGGACTGGCTCAGAAAGGCTTGCCTTTCAGAGCAGATCAGGC
TCTCCTGATCCTGAGGTCCCAAGCCGTGCTTCCCCGCCTGTTTGGCATGCAGTCCGTATGCGTGCCTCCTCACCCTCACC
CCCTGGGAGGTTTTTCCTTCCCATCCCTCAGCAGTGGGATGAGAGCTCCTCCTCCTATGCTTCCAACTCCTCCTCCCCGA
GTAGGTCTTCTGGCCTAAGCCCCTCATCCCCTTCCCCTGAGTTTTTGGGCCTGAGATCTATCTCCACTCCTAGCCCTGAA
AGCCTTAGGTATGCTTTGATGCCTGAGTTTTATGCTCTGAGCCCTGTCCCTCCAGAAGAGCAGGCAGAAATAGAGAGCAC
AGCTCACCCCGCAACACCGCCTGAGCCG
>Hit1_Green_Monkey_cDNA_Chr_X
------------------ATGGAGAAGGAACAGAAGCACCAGCAGGACAAGGTGCAGGGAGGGCTTAACAACAAAGCCGC
CCTTGCCTCCGGGGATGCCTGCGGGACCGAGAATCAAGATCCTGCTGCTTCCGTCCCCACAGTCTCCAGCCAAGCATCTC
CCTCAGGCGGCGCCGCTCTGAGCAGCAGCACAGCCGGTTCTTCCGCTGCAGCCGCCACCTCCGCCGCCATTTTCATCACC
GATGAGGCCTCAGGGCTGCCAATCATAGCTGCTGTGCAGAGGGAGAGGCATTCTGACCTCCGGGGCTGTCGCAGTCCTCA
CGAAGTCTTTGGGTGTGTGATGCCCGAGGGGGGCAGCCAGGCCGCTGTGGGACCCCAGAAGGCCACTGGCCACGCCGACG
AGCACCTGGCCCAGACCAAGAACCCCCGGAACAGCCGTCGTAGGAAGCAGCCCTGCCGCAACCAGGCTGCCCCGGCTCAG
AAGCCCCCAGGGCGGCGTCTGTTTCCTGGGCCTTTGCCGCCATCTTCTCCAGGGTTCCGGCCCAGCAGCCATCCCTGTTC
CGGGGCTTCTACGTCGAGTCAGGCAACCCAGCCAGGCCCTGCACTCCTAAGCCACGCATCTGAGGCAAGGCCTGCTAGCC
AAAGCCGCATCACCCTGGCAGCTTCTGCTCTCCGCAGACGTGCATCTGGTCCAGGCCCTGTCATCCGACGCTGCACCGCC
CAGCCAGGCCCTGCTTTTCCACGCCGCGCCACTCATCTAGACCCTGCCCTTCGCGGCCGCACAGCAAGGTCAGATCCCGC
TCATCGCAGCACCAGCACGACGCCAGGCACTGGTCTCCCGAGCCGTTCCACCCAGCGAAGTTCAGCCCTTCTCAGCCGCC
GCTCTCTGTCTGGGCCAGCTGATGAGAATCCTTCCTGTGGGGCTGGCTTAGGAAGGCTTGCCTGTCAGAGCAGATCAGGC
TCTCCTGATCCTGAGGTCCCAAGCCGTGCTTCCCCGCCTGTTTGGCATGCAGTCCGTATGCGTGCCTCCTCACCCTCACC
CCCTGGGAGGTTTTTCCTTCCCATCCCTCAGCAGTGGGATGAGAGCTCCTCCTCCTATGCTTCCAACTCCTCCTCCCCGA
GTAGGTCTCCTGGCCTAAGCCCCTCTTCCCGTTCCCCTGAGTTTCTGGGCCTGAGATCTATCTCCACTCCTAGCCCTGAT
AGCCTTAGGCGTGCCTTCATGCCTGATTCTGATGCTCTGAACCCTGCCCCTCCAGAAGAGCAGGCAGAA-----------
----------------------------
>Hit1_Human_cDNA_Chr_X
ATGGCCACTCAGTCAGACATGGAGAAGGAGCAGAAGCACCAGCAGGACGAGGGGCAGGGAGGGCTGAACAACGAAACCGC
CCTTGCCTCCGGGGATGCCTGCGGGACCGGGAATCAAGATCCTGCTGCTTCCGTCACCACAGTCTCCAGCCAAGCATCTC
CCTCGGGCGGCGCCGCCCTAAGCAGCAGCACAGCCGGTTCTTCCGCTGCAGCCGCCACCTCCGCCGCCATTTTCATCACC
GATGAGGCCTCGGGGCTGCCAATCATAGCTGCTGTGCTGACGGAGAGGCATTCTGACCGCCAGGACTGCCGCAGTCCTCA
CGAAGTTTTTGGGTGTGTGGTGCCCGAGGGGGGCAGCCAGGCCGCTGTGGGGCCCCAGAAGGCCACTGGCCACGCCGACG
AGCACCTGGCCCAGACCAAGAGCCCCGGGAACAGCCGTCGTAGGAAGCAGCCCTGCCGCAACCAGGCTGCCCCGGCTCAG
AAGCCTCCAGGGCGGCGTCTGTTTCCTGAGCCTTTGCCGCCATCTTCTCCAGGGTTCCGGCCCAGCAGCTATCCCTGTTC
CGGGGCTTCTACGTCGAGTCAGGCAACCCAGCCAGGCCCTGCACTCCTAAGCCACGCATCTGAGGCAAGGCCTGCTACCC
GAAGCCGCATCACCCTGGTAGCTTCTGCTCTCCGCAGACGTGCATCTGGTCCAGGCCCTGTCATCCGAGGCTGCACCGCC
CAGCCAGGCCCTGCTTTTCCACACCGCGCCACTCATCTAGACCCTGCCCTTCGCGTCCGCACAGCAAGGTCAGACGCCGG
TCATCGCAGCACCAGCACGACGCCAGGCACTGGCCTCCGGAGCCGTTCCACCCAGCAAAGATCAGCCCTTCTCAGCCGCC
GCTCTCTGTCTGGGTCAGCTGATGAGAATCCTTCCTGTGGGACTGGCTCAGAAAGGCTTGCCTTTCAGAGCAGATCAGGC
TCTCCTGATCCTGAGGTCCCAAGCCGTGCTTCCCCGCCTGTTTGGCATGCAGTCCGTATGCGTGCCTCCTCACCCTCACC
CCCTGGGAGGTTCTTCCTTCCCATCCCTCAGCAGTGGGATGAGAGCTCCTCCTCCTATGCTTCCAACTCCTCCTCCCCGA
GTAGGTCTCCTGGCCTAAGCCCCTCATCCCCTTCCCCTGAGTTTTTGGGCCTGAGATCTATCTCCACTCCTAGCCCTGAA
AGCCTTAGGTATGCTTTGATGCCTGAGTTTTATGCTCTGAGCCCTGTCCCTCCAGAAGAGCAGGCAGAAATAGAGAGCAC
AGCTCACCCCGCAACACCGCCTGAGCCG
>Hit1_Northern_white-cheeked_gibbon_Chr_X
ATGGCCACTCAGTCAGACATGGAGAAGGAGCAGAAGCACCAGCAGGACGAGGTGCAGGGAGGGCTAAACAACGAAACCGC
CCTTGCCTCCGGGGATGCCTGCGGGACCGGGAATCAAGATCCTGCTGCTTCCGTCACCACAGTCTCCAGCCAAGCATCTC
CCTCGGGCGGCGCCGCTCTAAGCAGCAGCACAGCCGGTTCTTCTGCTGCAGCCGCCACCTCCGCCGCCATTTTCTTCACC
GATGAGGCCTCGGGGCTGCCAATCATAGCTGCTGCGCTGACGGAGAGGCATTCTGACCTCCAGGACTGCCACAGTCCTCA
CGAAGTCTTTGGGTGTGTGGTGCCTGAGGGGGGCAGCCAGGCCGCTGTGGGGCTCCAGAAGGACACTGGCCACGACGACG
AGCACCTGGCCCAGACCAAGAGCCCCGGGAACAGCCGTCGTAGGAAGCAGCCCTGCCGCAACCAGGCTGCCCCGGCTCAG
AAGCCTCCAGGGCGGCGTCTGTTTCCTGGGCCTTTGCCGCCATCTTCTCCAGGGTTCCGGCACAGCAGCCATCCCTGTTC
TGGGGCTTCTACGTCGAGTCAGGCAACCCAGCCAGGCCCTGCACTCCTAAGCCACGCGTCTGAGGCAAGGCCTGCTAGCC
AAAGCCGCATCACCCTGGCAGCTTCTGCTCTCCGCAGACGTGCATCTGCTCCAGGCCCTGTCATCCGACGCTGCACCGCC
CAGCCAGGCCCTGCTTTTCCACGCCGCGCTACTCATCTAGACCCTGCCCTTCGCCGCCGCACAGCAAGGTCAGACCCCGC
TCATCGCAGCACCAGCACGACGCCAGGCACTGGCCTCCGGAGCCGTTCCACCCAGCGAAGATCAGCCCTTCTCAGCCGCC
GCTCCCTGTCTGGGTCAGCTGATGAGAATCCTTCCTGTGGGACTGGCTCACAAAGGCTTGCCTTTCAGAGCAGATCAGGC
TCTCCTGATCCTGAGGTCCCAAGCCGTGCTTCCCCGCCTGTTTGGCATGCAGTCCGTATGCGTGCCTCCTCACCCTCACC
CCCTGGGAGGTTCTTCCTTCCCATCCCTCAGCAGTGGGATGAGAGCTCCTCCTCCTGTGCTTCCAACTCCTCTTCCCCGA
GTAGGTCTCCTGGCCTAAGCCCCTCTTCCCCTTCCCCTGAGTTTTTGGGCCTGAGATCTATCTCCACTCCTAGCCCTGAA
AGCCTTAGGTATGCTTTGATGCCTGAGTTTTATGCTCCGAGCCCTGTCCCTCCAGAAGAGCAGGCAGAAATAGAGAGCAC
AGCTCACCCTGCAACACCGCCTGAG---
>Hit1_Orangutan_cDNA_Chr_X
ATGGACACTCAGTCAGACATGGAGAAGGAGCAGAAGCACCAGCAGGACGAGGTGCAGGGAGGGCTGAACAACGAAACCGC
CCTTGCCTCCGGGGATGCCTGCGGGACCGGGAATCAAGATCCTGCTGCTTCCCTCACCACAGTCTCCAGCCAAGCATCTC
CCTCGGGCGGCGCCGCCCTAAGCAGCAGCACAGCCGGTTCTTCCGCTGCAGCCGCCACCTCCGCCGCCATTTTCATCACC
GATGAGGCCTTGGGGCTGCCAATCATAGCTGCTGTGCTGACGGAGAGGCATTCTGACCGCCAAGACTGCCGCAGTCCTCA
CGAAGTCTTTGGGTGTGTGGTGCCCGAGGGGGGCAGCCAGGCCGCTGTGGGGCCCCAGAAGGCCACTGGCCACGCCGACG
AGCACCTGGCCCAGACCAAGAGCCCCGGGAACAGCCGTCGTAGGAAGCAGCCCTGCCGCAACCAGGCTGCCCCGGTTCAG
AAGCCTCCAGGGCGGCGTCTGTTTCCTGGGCTTTTGCCGCCATCTTCGCCAGGGTTCCCGCCCAGCAGCCATCCCTGTTC
CGGGGCTTCTACGTCGAGTCAGGCAACCCAGCCAGGCCCTGCACTCCTAAGCCACGCATCTGAGGCAAGGCCTGCTACCC
AAAGCCGCACAACCCTGGCAGCTTCTGGTGTCCGCAGACGTGCGTCTGGTCCACGCCCTGTCATCCGACGTTGCACCGCC
CAGCCAGGCCCTGCTTTTCCACGCCGCGCCACTCATCTAGACCCTGCCCTTCGCGTCCGCACAGCAAGGTCAGACCCCGG
TCATCGCAGCACCAGCACGACGCCAGGCACTGGCCTCCGGAGCCGTTCCACCCAGCGAAGATCAGCCCTTCTCAGCCGCC
GCTCTCTGTCTGGGTCAGCTGATGAGAATCCTTCCTGTGGGACTGGCTCAGAAAGGCTTGCCTTTCAGAGCAGATCAGGC
TCTCCTGATCCTGAGGTCCCAAGCCGTGCTTCCCCGCCTGTTTGGCATGCAGTCCGTATGCGTGCCTCCTCACCCTCACC
CCCTGGGAGGTTCTTCCTTCCCATCCCTCAGCAGTGGGATGAGAGCTCCTCTTCCTATGCTTCCAACTCCTCCTCCCCGA
GTAGGTCTCCTGGCCTAAGCCCTTCTTCCCCTTCCCCTGAGTTTTTGGGCCTGAGATCTATTTCCACTCCTAGCCCTGAA
AGCCTTAGGTATGCTTTGATGCCTGAGTTTTATGCTCGGAGCCCTGTCCCTCCAGAAGAGCAGGCAGAAATAGAGAGCAC
AGCTCACCCCGCAACACCGCCTGAGCCG
>Hit1_Proboscis_Monkey_cDNA_Chr_X
ATGGCGACCCAGTCAGACATGGAGAAGGAGCAGAAGCACCAGCAGGACAAGGTGCAGGGAGGGCTTAACAACAAAGCCGC
CCTTGCCTCCGGGGATGCCTGCGGGACCGAGAATCAAGATCCTGCTGCTTCCGTCCCCACAGTCTCCGGCCAAGCATCTC
CCTCGGGCGGCGCCGCTCTGAGCAGCAGCACAGCCGGTTCTTCCACTGCAGCCACCACCTCCGCCGCCATTTTCATCACC
GATGAGGCCTCGGGGCTGCCAATCATAGCTGCTGTGCGGAGGGAGAGGCATTCTGACCTCCGGGACTGTCGCAGTCCTCA
CGAAGTCTTTGGGTGTGTGGTGCCCGAGGGGGGCAGCCAGGCCGCTGTGGGACCCCAGAAGGCCACTGGCCACGCCGACG
AGCACCTGGCCCAGACCAAGAACCCCCAGAACAGCCGTCGTAGGAAGCAGCCCTGCCGCAACCAGGCTGCCCCGGCTCAG
AAGCCCCCAGGGCGGCGTCTGTTTCCTGGGTCTTCGCCGCCATCTTCTCCAGGGTTCCGGCCCAGCAGCCATCCCGGTTC
CCGGGCTTCTACGTCGAGTCAGGCAATCCAGCCAGGCCCTGCACTCCTAAGCCACGCATCTGAGGCAAGGCCTGCTAGCC
AAAATCGCATCACCCTGGCAGATTCTGCTCTCCGCAGACGTGCATCTAGTCCAGGCCCT---------------------
------------GCTTTTCCATACCGCGCCACTCATCTAGACCCTGCCCTTCGCGGCCGCACAGCAAGGTCAGATCCCGC
TCATCGCAGCACCAACACGACGCCAGGCACTGGCCTCCGGAGCCGTTCCACCCAGCGAAGTTCAGCCCTTCTCAGCCGCC
GCTCTCTGTCTGGGCCAGCTGATGAGAATCCTTCCAGTGGGGCTGGCTTACGAAGGCTTGCCTTTCAGAGCCGATCAGGC
TCTCCTGATCCTGAGGTCCCAAGCCGTGCTTCCCCGCCTGTTTGGCATGCAGTCCGTATGCGTGCCTCCTCACCCTCACC
CCCTGGGAGGTTCTTCCTTCCCATCCCTCAGCAGTGGGATGAGAGCTCCTCCTCCTATGCTTCCAACTCCTCCTCCCCGA
GTAGGTCTCCTGGCCTAAGCCCCTCT------TCCCCTGAGTTTCTGGGCCTGAGATCTATCTCGACTCCTAGCCCTGAT
AGCCTTAGGCGTGCCTTGATGCCTGAGTTTTATGCTCTGAGCCCTGTCCCTCCAGAAGAGCAGGCAGAAATAGAGAGCAC
AGCTCACCCTGCAACACCGCCTGAGCCA
>Hit1_Rhesus_cDNA_Chr_X
------------------ATGGAGAAGGAACAGAAGCACCAGCAGGACAAGGTGCAGGGAGGGCTTAACAACAAAGCCGC
CCTTGCCTCCGGGGATGCCTGCGGGACCGAGAATCAAGATCCTGCTGCTTCCGTCCCCACAGTCTCCAGCCAAGCATCTC
CCTCGGGCGGCGCCGCTCTGAGCAGCAGCACAGCCGGTTCTTCCGCTGCAGCCGCCACCTCCGCCGCCATTTTCATCACC
GATGAGGCCTCGGGGCTGCCAATCATAGCTGCTGTGCGGAGGGAGAGGCATTCTGACCTCCGGGACTGTCTCAGTCCTCA
CGAAGTCTTTGGGTGTGTGATGCCTGAGGGGGGCAGCCAGGCCGCTGTGGGACCCCAGAAGGCCACTGGCCACGCCGACG
AGCACCTGGCCCAGACCAAGAACCCCCGGAACAGCCGTCGTAGGAAGCAGCCCTGCCGCAACCAGGCTGCTCCGGCTCAG
AAGGCCCCAGGGCGGCGTCTGTTTCCTGGGCCTTTGCCGCCATCTTCTCCAGGGTTCCGGCCCAGCAGCCATCCCCGTTC
CGGGGCTTCTACGTCGAGTCAGGCAACCCACCCAGGCCCTGCACTCCTAAGCCACGCATCTGAGGCAAGGCCTGCTAGCC
AAAGCCGCATCACCCTGGCAGCTTCTGCTCTCCGCAGACGTGCATCTGGTCCAGGCCCTGTCATCCGACGCTGCACCGCC
CAGCCAGGCCCTGCTTTTCCACGCCGCGCCACTCATCTAGACCCTGCCCTTCGCGGCCGCACAGCAAGGTCAGATCCCGC
TCATCGCAGCACCAGCACGACGCCAGGCACTGGTCTCCCGAGCCGTTCCACCCAGCGAAGTTCAGCCCTTCTCAGCCGCC
GCTCTCTGTCTGGGCCAGCTGATGAGAATCCTTCCTGTGGGGCTGGCTTACGAAGGCTTGCCTTTCAGAGCAGATCAGGC
TCTCCTGATCCTGAGGTCCCAAGCCGTGCTTCCCCGCCTGTTTGGCATGCAGTCCGTATGCGTGCCTCCTCACCCTCACC
CCCTGGAAGGTTCTTCCTTCCCATCCCTCAGCAGTGGGATGAGAGCTCCTCCTCCTATGCTTCCAACTCCTCCTCCCCGA
GTAGGTCTCCTGGCCTAAGCCCCTCTTCCCCTTCCCCTGAGTTTCTGGGCCTGAGATCTATCTCCACTCCTAGCCCTGAT
AGCCTTAGGCGTGCCTTGATGCCTGAGTTTTATGCTCTGAGCCCTGTCCCTCCAGAAGAGCAGGCAGAAATAGAGGGCAC
AGCTCACCCTGCAACACCGCCTGAGCCG
>Hit2_Marmoset_cDNA
------------------ATGGAGACGGAGCAGAAGCACCAGCAGGACAAGGTGCTGGGAAGACCAAACAACAAAGCCGC
CCCTGCCTCCGGGGATGCCTGCAGGACCGGGAATCAAGATCCTGCTTCCTCCGTTCCCACTGTCTCCAGCGATGTGTCTC
CCTCGGGCAGCGCCTCCCTGAGCAGCAGCAGAGCCGGTTCT---------------ACCGCTGCCGCCATTTTCACTGCT
CATGAGAACCCGGGCCTGCCCATCATGGCTGCTGTTCCGTCGGAGAGGTATTCTGACCTCCAGGCCTGCTGCAGTCTTCG
CGAAGACCTTGGATGTGAGGTGACTGAGGGGGGCAGCCAGGCTGCTGTGGGGCCACCCAAGGCCACTGGCCATGCC---G
AGCACCCAGCCGGGACCAAGAGCCCCTGGAACAACCGCCGTAGGAAGCAGCCCTGCCGCGACCGGGGTGCCTATGGTCAG
AAGCCTCCAGGGCGGTGTCTGTTAACTAGGCTTTTGCCGCCATCTTCTCCAGGGTCCCAGCCCAGCAGCCGTCGCTGTTC
CCAGGCTTCTACATCGAGTCAGGCAACCCAGCCAGGCCCTGCACTCCTAAGCCATGCCTCTGAGACAAGGCCTGCTAGCC
AAAGTCTCATCGCCCTGCCAGCTTCTGCTCGCCACGGACATGCATCTGGTCCAGGCCCTGTCTTCCAACACTGCACCGCC
CCGCCAGGCCTTTCTTTTCCCCCATTTGCCGTTCATCTAGACCCGGCTCCGCGAGGCCGTACAGCAAGATCAACCCCTGC
TCGTCGCAGCACCAGCATGACGCCAGACACTGGCCTCCGGAGCTGTTCCACCCAGCGAAGATCAGCCCTTCTCAGCCGC-
--TCTCTGTCTGGGCCAGCTGATGAGAATCCTTCCTGTGGGGCTGGCTTACGAAGGCTTGCCTTTCAGAGCAGCTCAGGC
TCTCCTGATCCTGAGGTGCCAAGCAGTCCTTCCCCACCTGTTTGGCATGCAGTCCGTATGCGTGCCTCCTCACCCTCACC
CCCTAGGAGTTACTTCCTTCCCATCCCTCAGCAGTGGGATGAGAGCTCCTCATCCCCTTCCCCAAGTAGGTCTTCCCCGA
CTAAGATTTCTGGGCAGAGTTCCTCTTCCTCTTCCCCTGAGTTTTTGGGCCTGAGGTCTATCTCCACTCCTAGCCCTGAG
AGCCTTAGGCGTGCCTTGATGCCTGAGCTTTATGCTCCAAGCCCTGTCCCTCCAGAAGAGCAGGCAGAAATAGAGAGCAC
AGCTCATCCCCCACCACCACCTGAGCTG
>Hit_1_Siamang_Chr_X
ATGGCCACTCAGTCAGACATGGAGAAGGAGCAGAAGCACCAGCAGGACGAGGTGCAGGGAGGGCTAAACAACGAAACCGC
CCTTGCCTCCGGGGATGCCTGCGGGACCGGGAATCAAGATCCTGCTGCTTCCGTCACCACAGTCTCCAGCCAAGCATCTC
CCTCGGGCGGCGCAGCTCTAAGCAGCAGCACAGCCGGTTCTTCTGCTGCAGCCGCCACCTCCGCCGCCATTTTCTTCACC
GATGAGGCCTCGGGGCTGCCAATCATAGCTGCTGTGCTGACGGAGAGGCATTCTGACCTCCAGGACTGCCACAGTCCTCA
CGAAGTCTTTGGGTGTGTGGTGCCTGAGGGGGGCAGCCAGGCCGCTGTGGGGCCCCAGAAGGACACTGGCCACGACGACG
AGCACCTGGCCCAGACCAAGAGCCCCGGGAACAGCCGTCGTAGGAAGCAGCCCTGCCGCAACCAGGCTGCCCCGGCTCAG
AAGCCTCCAGGGCGGCGTCTGTTTCCTGGGCCTTTGCCGCCATCTTCTCCAGGGTTCCGGCCCAGCAGCCATCCCTGTTC
CGGGGCTTCTACGTCGAGTCAGGCAACCCAGCCAGGCCCTGCACTCCTAAGCCACGCATCTGAGGCAAGGCCTGCTAGCC
AAAGCCGCATCACCCTGGCAGCTTCTGCTCTCCGCAGACGTGCATCTGCTCCAGGCCCTGTCATCCGACGCTGCACCGCC
CAGCCAGGCCCTGCTTTTCCACGCCGCGCTACTCATCTAGACCCTGCCCTTCGCGGCCGC---GCAAGGTCAGACCCCGC
TCATCGCAGCACCAGCACGACGCCAGGCGCTGGCCTCCGGAGCCGTTCCACCCAGCGAAGATCAGCACTTCTCAGCCGAC
GCTCCCGGTCTGGGTCAGCTGATGAGAATCCTTCCTGTGGGATTGGCTCACAAAGGCTTGCCTTTCAGAGCAGATCAGGC
TCTCCTGATCCTGAGGTCCCAAGCCGTGCTTCCCCGCCTGTTTGGCATGCAGTCCGTATGCGTGCCTCCTCACCCTCACC
CCCTGGGAGGTTCTTCCTTCCCATCCCTCAGCAGTGGGATGAGAGCTCCTCCTCCTGTGCTTCCAACTCCTCCTCCCCGA
GTAGGTCTCCTGGCCTAAGCCCCTCTTCCCCTTCCCCTGAGTTTTTGGGCCTGAGATCTATCTCCACTCCTAGCCCTGAA
AGCCTTAGGAATGCTTTGATGCCTGAGTTTTATGCTCCGAGCCCTGTCCCTCCAGAAGAGCAGGCAGAAATAGAGAGCAC
AGCTCACCCTGCAACACCGCCTGAG---
